# Supplementary material for: Arabidopsis MORC proteins function in the efficient establishment of RNA directed DNA methylation
Source: Nat Commun. 2021 Jul 13;12:4292. doi: 10.1038/s41467-021-24553-3 (PMC8277788; doi:10.1038/s41467-021-24553-3)
Supplement: Supplementary file 3 — Source data file [file 41467_2021_24553_MOESM3_ESM.xlsx]

## Sheet: Fig5
Fig. 5a FWA expression					Fig. 5a McrBC					Fig. 5c FWA expression					Fig. 5c McrBC
T1	IPP2					McrBC undigested				T2	IPP2				T2	McrBC undigested
Col-0	20.98	21.1	21.72		Col-0	25.73	25.58	25.36		Col-0	20.4781	20.3795	20.3511		Col-0	22.0695	22.1458	22.0155
fwa-4	19	18.88	19.26		fwa-4	24.27	24.02	24.07		fwa-4	23.5469	23.3955	23.4824		fwa-4	22.4615	22.3324	22.3262
T1-1	20.23	20.29	20.17		T1-1	23.99	23.99	23.85		T2-1	22.2479	22.1831	22.3191		T2-1	21.5483	21.6841	21.5874
T1-2	20.53	20.57	20.53		T1-2	22.98	23.04	22.99		T2-2	20.4671	20.5634	20.5448		T2-2	21.2878	21.1674	21.2846
T1-3	19.76	19.69	19.57		T1-3	23.86	23.77	23.68		T2-3	20.7238	20.6543	20.688		T2-3	20.5239	20.7392	20.6715
	FWA					McrBC digested					FWA					McrBC digested
Col-0	32.32	32.5	33.09		Col-0	33.34	32.36	32.04		Col-0	33.4951	33.0277	33.7254		Col-0	31.8338	30.9281	31.0696
fwa-4	18.31	18.24	18.33		fwa-4	24.12	24.09	24		fwa-4	23.5648	23.412	23.5593		fwa-4	22.4012	22.4395	22.4525
T1-1	20.42	20.47	20.8		T1-1	25.87	25.78	25.69		T2-1	28.583	28.4746	28.5614		T2-1	26.9604	26.6798	26.697
T1-2	20.45	20.46	20.4		T1-2	24.5	24.52	24.5		T2-2	27.6008	27.4891	27.3571		T2-2	24.1393	24.1681	24.2527
T1-3	19.81	19.77	20.17		T1-3	24.32	24.37	24.3		T2-3	26.0535	26.0932	25.9721		T2-3	26.1478	26.5038	26.7472
	2^(-ΔΔCt)					2^(-ΔΔCt)					2^(-ΔΔCt)					2^(-ΔΔCt)
Col-0	0.000239116	0.000229376	0.000234195		Col-0	0.00461325	0.00820091	0.00878952		Col-0	0.000122143	0.000157723	9.53485e-05		Col-0	0.00110282	0.00217831	0.0018042
fwa-4	1	0.965936	1.18099		fwa-4	1	0.858565	0.946058		fwa-4	1	1.00098	0.959951		fwa-4	1	0.890453	0.87868
T1-1	0.543367	0.547147	0.400535		T1-1	0.244855	0.260616	0.251739		T2-1	0.012541	0.012926	0.0133743		T2-1	0.0225245	0.0300613	0.0277799
T1-2	0.655197	0.668964	0.678302		T1-2	0.314253	0.323088	0.316439		T2-2	0.00720946	0.00832807	0.00900919		T2-2	0.132888	0.119828	0.122563
T1-3	0.598739	0.586417	0.408951		T1-3	0.655197	0.594604	0.586417		T2-3	0.0251762	0.0233406	0.0259842		T2-3	0.0194487	0.0176411	0.0142187
	average 2^(-ΔΔCt)	sd				average 2^(-ΔΔCt)	sd				average 2^(-ΔΔCt)	sd				average 2^(-ΔΔCt)	sd
Col-0	0.000234229	4.87039e-06			Col-0	0.00720123	0.00226049			Col-0	0.000125071	3.12901e-05			Col-0	0.00169511	0.00054598
fwa-4	1.04898	0.115591			fwa-4	0.934874	0.0713774			fwa-4	0.986978	0.0234111			fwa-4	0.923044	0.0669051
T1-1	0.497016	0.0835768			T1-1	0.252403	0.00790167			T2-1	0.0129471	0.000417069			T2-1	0.0267886	0.00386497
T1-2	0.667488	0.0116233			T1-2	0.317927	0.0046015			T2-2	0.00818224	0.000908683			T2-2	0.125093	0.00688779
T1-3	0.531369	0.106196			T1-3	0.612073	0.0375702			T2-3	0.0248336	0.00135465			T2-3	0.0171028	0.00265624
Fig. 5b leaf number
WT	fwa-4	T2-1	T2-2	T2-3
13	32	15	15	13
15	33	14	17	16
13	34	15	16	15
14	37	15	19	13
16	36	16	22	16
13	34	16	16	15
15	37	20	21	33
12	40	22	24	26
16	37	18	35	39
14	36	21	23	40
15	35	24	26	34
14	34	19	29	17
12	37	21	26	20
15	34	21	26	28
15	33	19	34	17
13	35	19	28	24
11	35	15	15	13
12	37	16	23	16
14	37	14	31	14
13	35	14	21	11
10	36	13	20	13
13	36	13	31	14
11	34	15	18	12
13	35	15	35	13
12	34	16	16	14
13		14	21	13
14		14	27	11
12		16	17	13
12		11	19	14
11		14	16	15
12		15	17	12
14		16	20	19
12		14	18	14
13		13	16	13
15		14	17	13
12		15	24	15
14		22	27	16
13		17	26	17
15		15	26	13
		16	14	14
		15	12	17
		15	31	16
		16	37	13
		16	30	14
		13	29	12
		15	30	15
		16	33	13
		17	30	14
		13	32	34
		15		35
		13		29
		16		30
		15		36
		13		20
		15		27
				34
				33

## Sheet: Fig6
Fig6b					Fig6c					Fig6e					Fig6f					Fig6h					Fig6i
	IPP2					McrBC undigested					IPP2					McrBC undigested					IPP2					McrBC undigested
WT	23.2726	23.2906	23.2792		WT	17.4214	17.5682	17.4405		WT	20.4578	20.0995	20.1027		WT	16.6403	16.9002	16.8798		WT	21.1368	21.1147	21.0849		WT	14.7497	14.7065	15.0496
nrpe	20.9403	20.8799	21.0857		nrpe	19.0094	18.8061	18.6307		nrpe	19.3247	19.2374	19.2651		nrpe	15.6613	15.6511	15.5641		nrpe	20.0707	20.0979	20.1024		nrpe	17.5794	17.6852	17.5903
hexT1 E	21.0654	21.0323	20.7238		hexT1 E	17.7606	17.6827	18.0402		hexT2 E	20.3254	20.2626	20.2964		hexT2 E	17.8066	18.0218	18.008		hexT3 E	20.8213	20.6829	20.7114		hexT3 E	19.4113	19.263	19.4106
hexT1 L	21.227	21.1758	21.2024		hexT1 L	16.3654	16.6463	16.2628		hexT2 1L	19.9453	19.8612	19.8223		hexT2 1L	14.4163	14.4426	14.4894		hexT3 1L	19.7116	19.7831	19.7122		hexT3 1L	16.1966	16.2798	16.4082
hexT1 L	20.3989	20.4115	20.3549		hexT1 L	22.0573	22.1302	22.0625		hexT2 2M	18.849	18.9092	19.0313		hexT2 2M	16.1354	16.0089	15.8279		hexT3 2L	19.7657	19.6117	19.7822		hexT3 2L	16.7226	16.763	16.8144
hexT1 L	20.3229	20.3051	20.2635		hexT1 L	14.8368	14.4136	14.0477		hexT2 3M	19.6421	19.5779	19.5472		hexT2 3M	15.09	15.0652	15.078		hexT3 3M	19.1716	19.2097	19.0821		hexT3 3M	22.2406	22.3534	22.808
	FWA					McrBC digested				hexT2 4L	19.2502	19.2714	19.2621		hexT2 4L	14.9471	14.7807	14.9249			FWA					McrBC digested
WT	33.6095	34.5384	34.0503		WT	22.7065	22.6357	22.1161			FWA					McrBC digested				WT	28.0757	28.1456	28.056		WT	20.1431	20.3687	20.1832
nrpe	15.7661	16.1015	15.9231		nrpe	17.1495	17.4009	17.4822		WT	32.6137	32.9017	33.6781		WT	22.466	21.9271	22.4501		nrpe	18.9665	19.067	18.9435		nrpe	18.1708	18.2715	18.4119
hexT1 E	21.8179	21.9908	21.9002		hexT1 E	21.3663	21.4824	21.5682		nrpe	15.1679	15.1336	15.0368		nrpe	14.987	15.1786	15.0513		hexT3 E	30.8048	30.0276	30.1185		hexT3 E	27.8657	27.9842	27.8605
hexT1 L	18.8867	18.6971	18.7954		hexT1 L	16.941	16.9791	16.9415		hexT2 E	34.9581	33.9462	34.5008		hexT2 E	24.6886	25.0848	24.6847		hexT3 1L	21.0874	20.939	20.9406		hexT3 1L	18.6198	18.5401	18.7043
hexT1 L	18.9592	18.8678	18.9196		hexT1 L	23.0173	23.2083	23.5134		hexT2 1L	18.0901	18.4785	18.1083		hexT2 1L	14.5942	15.3175	14.9904		hexT3 2L	20.0109	19.996	20.2551		hexT3 2L	18.2226	18.1704	18.4567
hexT1 L	18.698	18.6885	18.7039		hexT1 L	16.3681	16.1557	16.7588		hexT2 2M	20.1984	19.9047	19.0723		hexT2 2M	19.2894	19.401	19.3823		hexT3 3M	19.1473	19.1047	19.0548		hexT3 3M	26.6449	26.6714	26.4976
	2^(-ΔΔCt)					2^(-ΔΔCt)				hexT2 3M	21.3143	22.0328	20.7805		hexT2 3M	17.4243	17.1742	17.6038			2^(-ΔΔCt)					2^(-ΔΔCt)
WT	2.14146e-05	1.13894e-05	1.58492e-05		WT	0.00706497	0.0082157	0.0107798		hexT2 4L	17.9881	17.7817	18.0568		hexT2 4L	16.3934	16.1852	16.1691		WT	0.00379136	0.00355692	0.00370756		WT	0.0358464	0.0297533	0.0429196
nrpe	1	0.760065	0.992026		nrpe	1	0.729642	0.610737			2^(-ΔΔCt)					2^(-ΔΔCt)				nrpe	1	0.950492	1.0386		nrpe	1	1.00356	0.852484
hexT1 E	0.0164394	0.0142521	0.0122543		hexT1 E	0.0226308	0.0197822	0.0238827		WT	1.2285e-05	7.84932e-06	4.59276e-06		WT	0.0110488	0.0192205	0.0131879		hexT3 E	0.00045948	0.000715412	0.00068511		hexT3 E	0.00429524	0.00357017	0.00430873
hexT1 L	0.140253	0.154374	0.146892		hexT1 L	0.184861	0.218731	0.172106		nrpe	1	0.96392	1.05075		nrpe	1	0.869471	0.894105		hexT3 1L	0.179241	0.208756	0.198525		hexT3 1L	0.280906	0.314486	0.306785
hexT1 L	0.0751281	0.0807425	0.0749014		hexT1 L	0.141613	0.130484	0.10077		hexT2 E	2.20693e-06	4.26103e-06	2.96976e-06		hexT2 E	0.00531282	0.00468656	0.0061254		hexT3 2L	0.392463	0.356376	0.335168		hexT3 2L	0.532699	0.568028	0.482654
hexT1 L	0.0854249	0.0849275	0.0816361		hexT1 L	0.09531	0.0823531	0.0420703		hexT2 1L	0.202832	0.146191	0.183927		hexT2 1L	0.553916	0.341708	0.442785		hexT3 3M	0.056457	0.0559677	0.0499109		hexT3 3M	0.0711528	0.0755355	0.116774
	average 2^(-ΔΔCt)	sd				average 2^(-ΔΔCt)	sd			hexT2 2M	0.0220024	0.0281188	0.0544917		hexT2 2M	0.0703997	0.0596876	0.0533385			average 2^(-ΔΔCt)	sd				average 2^(-ΔΔCt)	sd
WT	1.62177e-05	5.02276e-06			WT	0.00868681	0.00190167			hexT2 3M	0.017592	0.0102248	0.0238467		hexT2 3M	0.124257	0.145254	0.108807		WT	0.00368528	0.000118798			WT	0.0361731	0.00658922
nrpe	0.917364	0.136283			nrpe	0.780126	0.199482			hexT2 4L	0.134459	0.157446	0.129269		hexT2 4L	0.22995	0.236701	0.264527		nrpe	0.996363	0.0441654			nrpe	0.952014	0.0862134
hexT1 E	0.0143153	0.00209324			hexT1 E	0.0220985	0.00210141				average 2^(-ΔΔCt)	sd				average 2^(-ΔΔCt)	sd			hexT3 E	0.000620001	0.000139838			hexT3 E	0.00405804	0.000422568
hexT1 L	0.147173	0.00706468			hexT1 L	0.1919	0.0240961			WT	8.24236e-06	3.86116e-06			WT	0.0144857	0.00423765			hexT3 1L	0.195507	0.0149867			hexT3 1L	0.300726	0.0175911
hexT1 L	0.076924	0.00330888			hexT1 L	0.124289	0.0211146			nrpe	1.00489	0.0436209			nrpe	0.921192	0.0693522			hexT3 2L	0.361336	0.0289677			hexT3 2L	0.527794	0.0428978
hexT1 L	0.0839961	0.00205895			hexT1 L	0.0732445	0.027764			hexT2 E	3.14591e-06	1.03832e-06			hexT2 E	0.00537492	0.000721428			hexT3 3M	0.0541119	0.00364634			hexT3 3M	0.0878207	0.0251697
										hexT2 1L	0.17765	0.0288374			hexT2 1L	0.446136	0.106144
										hexT2 2M	0.034871	0.0172651			hexT2 2M	0.0611419	0.00862305
										hexT2 3M	0.0172212	0.0068185			hexT2 3M	0.126106	0.0182937
										hexT2 4L	0.140392	0.0149957			hexT2 4L	0.243726	0.0183275
fig6a			FWA transgene T1			fig6d	FWA transgene T2							FWA transgene T3
WT	nrpe	hex	WT	nrpe	hex		WT	nrpe	hex T2-1	hex T2-2	hex T2-3	hex T2-4		WT	nrpe	hex T3-1	hex T3-2	hex T3-3
15	12	13	13	15	12		15	37	15	14	13	27		15	26	13	26	13
14	14	13	14	25	14		16	34	14	16	15	27		13	30	26	28	15
13	13	14	13	18	13		17	37	15	13	14	22		14	27	25	21	14
12	14	14	15	29	13		16	36	14	23	13	16		14	29	21	25	14
12	14	13	15	30	17		16	37	31	14	19	25		14	28	27	23	13
13	13	14	15	25	14		13	38	19	13	19	30		13	32	28	29	13
13	13	14	13	33	20		13	38	14	16	19	26		14	31	29	25	15
12	15	14	12	32	18		16	39	22	24	15	29		13	29	14	29	14
11	14	14	15	18	12		14	36	18	17	25	19		14	34	15	31	16
12	13	15	15	15	22		17	35	13	15	29	34		13	35	27	30	15
14	13	14	13	29	15		15	36	30	15	13	32		13	32	21	30	20
14	13	13	15	32	23		15	35	12	17	13	28		15	33	23	13	16
12	13	15	14	34	16		16	31	24	17	22	30		14	30	19	25	13
13	12	14	13	36	17		14	36	14	18	27	29		15	32	20	26	14
13	13	12	17	33	17		13	36	21	18	17	26		15		24	26	15
11	11	13	14	33	16		15	34	13	17	14	28		15		19	25	15
10	13	13	17	27	16		14	32	20	23	14	23		15		25	26	15
11	12	14	16	40	34		16	35	18	17	15	20		13		29	27	15
12	13	15	15	38	27		13	37	32	13	22	23		14		27	28	19
13	13	14	13	35	20		15	32	31	16	24	15				21	29	14
12	13	13	16	37	23		14	26	14	18	17	26				19	21	13
13	13	14	12	32	21		15	22	31	22	14	22				15	28	13
14	14	11	15	33	29		16	29	25	19	15	32				16	29	20
14	13	13	16	41	23		13	30	24	25	24	25				27	29	15
12	12	14	16	37	36		13	30	24	14	20	24				23	27	22
15	14	13	13	28	28		16	30	20	17	14	26				29	30	13
13	13	13	14	28	25		13	32	21	14	16	29				23	25	11
13	12	13	19	27	35		16		29	16	17	28				21	27	14
13	13	12	21	36	25		14		16	14	21	29				21	28	13
14	12	15	14	23	28		14		29	23	18	27				15	24	13
12	14	14	15	25	29		15		34		16	18					31	14
13	14	14		33	25		14		20			22					29	16
12	13	15		33	29		16		19			27					26	13
13	12	14			21		13		18			27					27	15
	14	15			26				25			25						13
	12	14			31				19			28						15
	11	13							19			30						13
	13	13							33									13
	13	13							20									13
	11	13							14									17
	12								23									14
	13								23									13
	13								14									17
	14								32									18
	13								17									19
	15								26									16
									13
									13
									13
									13
									28
									20
									14
									27
									22

## Sheet: FigS3
Fig S3c					Fig S3d
	IPP2					IPP2
fwa.nrpe-1	21.3431	21.3407	21.4146		fwa.nrpe	19.6151	19.6531	19.6027
fwa.nrpe-2	20.8244	20.7556	20.9001		fwa.nrpe ZF-M7 T2-15-1	20.0484	20.044	19.9775
fwa.nrpe-3	21.7566	21.5756	21.7883		fwa.nrpe ZF-M7 T2-15-2	19.8232	19.6203	19.8871
T1-1	21.304	21.269	21.2598		fwa.nrpe ZF-M7 T2-15-3	19.6926	19.7491	19.5426
T1-17	20.6303	20.5953	20.5848		fwa.nrpe ZF-M7 T2-15-4	21.761	21.6705	21.771
T1-19	20.8345	20.9246	21.0126		fwa.nrpe ZF-M7 T2-19-1	20.8888	20.807	20.8672
T1-23	21.0817	21.1073	21.1825		fwa.nrpe ZF-M7 T2-19-2	20.8397	20.8018	20.8535
T1-24	20.3311	20.2961	20.418		fwa.nrpe ZF-M7 T2-19-3	21.1246	20.9747	20.9307
	FWA				fwa.nrpe ZF-M7 T2-19-4	21.6125	21.6473	21.689
fwa.nrpe-1	20.2592	20.423	20.41		fwa.nrpe ZF-M7 T2-19-5	20.632	20.6129	20.6068
fwa.nrpe-2	19.4337	19.6762	19.5262		fwa.nrpe ZF-M7 T2-23-1	20.5789	20.5434	20.5289
fwa.nrpe-3	21.1003	21.2749	21.1639		fwa.nrpe ZF-M7 T2-23-2	20.387	20.2529	20.2676
T1-1	19.7552	19.9747	19.7385		fwa.nrpe ZF-M7 T2-23-3	20.4263	20.4426	20.4374
T1-17	18.7865	18.7729	18.675		fwa.nrpe ZF-M7 T2-23-4	21.1822	21.2221	21.1855
T1-19	19.5198	19.4514	19.3803		fwa.nrpe ZF-M7 T2-23-5	20.7776	20.753	20.7326
T1-23	20.9263	21.0239	20.9121			FWA
T1-24	18.5712	18.4729	18.5522		fwa.nrpe	21.6023	21.4309	21.5477
	2^(-ΔΔCt)				fwa.nrpe ZF-M7 T2-15-1	21.6149	21.5013	21.5856
fwa.nrpe-1	1	0.891253	0.946577		fwa.nrpe ZF-M7 T2-15-2	20.9929	21.012	21.0668
fwa.nrpe-2	1.23697	0.996924	1.22262		fwa.nrpe ZF-M7 T2-15-3	20.9976	21.1521	21.2915
fwa.nrpe-3	0.743519	0.58107	0.72729		fwa.nrpe ZF-M7 T2-15-4	21.7365	21.7174	21.7427
T1-1	1.38026	1.15705	1.35413		fwa.nrpe ZF-M7 T2-19-1	21.2519	21.3267	21.2001
T1-17	1.6935	1.66842	1.77261		fwa.nrpe ZF-M7 T2-19-2	21.0845	21.0421	21.1433
T1-19	1.17349	1.30978	1.46242		fwa.nrpe ZF-M7 T2-19-3	21.1016	21.0952	21.1316
T1-23	0.525394	0.499843	0.569015		fwa.nrpe ZF-M7 T2-19-4	21.489	21.5267	21.5077
T1-24	1.59778	1.66943	1.71946		fwa.nrpe ZF-M7 T2-19-5	20.9143	20.7237	20.7231
	average 2^(-ΔΔCt)	sd			fwa.nrpe ZF-M7 T2-23-1	19.6666	19.5123	19.498
fwa.nrpe-1	0.945943	0.0543762			fwa.nrpe ZF-M7 T2-23-2	20.2863	20.2051	20.1275
fwa.nrpe-2	1.15217	0.134639			fwa.nrpe ZF-M7 T2-23-3	20.1242	20.1848	20.1471
fwa.nrpe-3	0.68396	0.0894735			fwa.nrpe ZF-M7 T2-23-4	21.0288	21.1349	21.2018
T1-1	1.29715	0.12203			fwa.nrpe ZF-M7 T2-23-5	20.6097	20.771	20.7865
T1-17	1.71151	0.0543792				2^(-ΔΔCt)
T1-19	1.31523	0.144541			fwa.nrpe	1	1.15627	1.0297
T1-23	0.531417	0.0349774			fwa.nrpe ZF-M7 T2-15-1	1.33862	1.44382	1.30052
T1-24	1.66222	0.0611571			fwa.nrpe ZF-M7 T2-15-2	1.76236	1.51097	1.75029
					fwa.nrpe ZF-M7 T2-15-3	1.60459	1.49919	1.17964
					fwa.nrpe ZF-M7 T2-15-4	4.03264	3.83788	4.04312
					fwa.nrpe ZF-M7 T2-19-1	3.0826	2.76553	3.14758
					fwa.nrpe ZF-M7 T2-19-2	3.346	3.3564	3.24324
					fwa.nrpe ZF-M7 T2-19-3	4.02865	3.64697	3.44929
					fwa.nrpe ZF-M7 T2-19-4	4.31894	4.31027	4.49574
					fwa.nrpe ZF-M7 T2-19-5	3.26012	3.67161	3.65763
					fwa.nrpe ZF-M7 T2-23-1	7.46173	8.10213	8.10107
					fwa.nrpe ZF-M7 T2-23-2	4.25133	4.09828	4.36907
					fwa.nrpe ZF-M7 T2-23-3	4.88807	4.74049	4.84816
					fwa.nrpe ZF-M7 T2-23-4	4.40978	4.21162	3.92023
					fwa.nrpe ZF-M7 T2-23-5	4.45402	3.91558	3.8195
						average 2^(-ΔΔCt)	sd
					fwa.nrpe	1.06199	0.0829879
					fwa.nrpe ZF-M7 T2-15-1	1.36099	0.0742272
					fwa.nrpe ZF-M7 T2-15-2	1.67454	0.141781
					fwa.nrpe ZF-M7 T2-15-3	1.42781	0.221284
					fwa.nrpe ZF-M7 T2-15-4	3.97121	0.115587
					fwa.nrpe ZF-M7 T2-19-1	2.99857	0.204417
					fwa.nrpe ZF-M7 T2-19-2	3.31521	0.0625477
					fwa.nrpe ZF-M7 T2-19-3	3.7083	0.294509
					fwa.nrpe ZF-M7 T2-19-4	4.37498	0.104667
					fwa.nrpe ZF-M7 T2-19-5	3.52979	0.233643
					fwa.nrpe ZF-M7 T2-23-1	7.88831	0.36943
					fwa.nrpe ZF-M7 T2-23-2	4.23956	0.135781
					fwa.nrpe ZF-M7 T2-23-3	4.82557	0.0763365
					fwa.nrpe ZF-M7 T2-23-4	4.18055	0.246247
					fwa.nrpe ZF-M7 T2-23-5	4.06303	0.341995

## Sheet: Table1 IP
		Spectral Count
Protein	DESCRIPTION	WT-1	WT-2	3-MORC7-antiFLAG-1	4-MORC7-antiFLAG-2
AT5G52040.2	| Symbols: ATRSP41, RS41, At-RS41 | RNA-binding (RRM/RBD/RNP motifs) family protein | chr5:21131081-21133318 FORWARD LENGTH=357	1250	1313	1469	1305
AT4G25500.1	| Symbols: ATRSP35, ATRSP40, AT-SRP40, RSP35, RS40, At-RS40 | arginine/serine-rich splicing factor 35 | chr4:13025168-13027243 FORWARD LENGTH=350	964	975	1063	978
AT3G44310.1	| Symbols: NIT1, ATNIT1, NITI | nitrilase 1 | chr3:15986901-15988841 FORWARD LENGTH=346	710	662	677	610
AT3G08590.1	| Symbols: | Phosphoglycerate mutase, 2,3-bisphosphoglycerate-independent | chr3:2608683-2611237 REVERSE LENGTH=560	567	639	636	570
AT4G24970.1	| Symbols: | Histidine kinase-, DNA gyrase B-, and HSP90-like ATPase family protein | chr4:12831125-12835449 FORWARD LENGTH=707	0	0	561	514
AT4G35630.1	| Symbols: PSAT | phosphoserine aminotransferase | chr4:16904205-16905497 FORWARD LENGTH=430	426	501	485	414
AT5G02500.1	| Symbols: HSC70-1, HSP70-1, AT-HSC70-1, HSC70 | heat shock cognate protein 70-1 | chr5:554055-556334 REVERSE LENGTH=651	149	265	418	378
AT3G09440.1	| Symbols: | Heat shock protein 70 (Hsp 70) family protein | chr3:2903434-2905632 REVERSE LENGTH=649	120	208	327	300
AT5G02490.1	| Symbols: | Heat shock protein 70 (Hsp 70) family protein | chr5:550296-552565 REVERSE LENGTH=653	97	176	271	245
AT2G17630.1	| Symbols: | Pyridoxal phosphate (PLP)-dependent transferases superfamily protein | chr2:7666637-7667905 FORWARD LENGTH=422	215	278	266	215
AT3G12580.1	| Symbols: HSP70, ATHSP70 | heat shock protein 70 | chr3:3991487-3993689 REVERSE LENGTH=650	84	152	229	201
AT1G09780.1	| Symbols: | Phosphoglycerate mutase, 2,3-bisphosphoglycerate-independent | chr1:3165550-3167812 REVERSE LENGTH=557	181	239	227	195
AT1G19480.1	| Symbols: | DNA glycosylase superfamily protein | chr1:6744520-6746144 FORWARD LENGTH=382	176	211	212	179
AT3G15730.1	| Symbols: PLDALPHA1, PLD | phospholipase D alpha 1 | chr3:5330835-5333474 FORWARD LENGTH=810	119	181	211	202
AT3G44690.1	| Symbols: | unknown protein; Has 30201 Blast hits to 17322 proteins in 780 species: Archae - 12; Bacteria - 1396; Metazoa - 17338; Fungi - 3422; Plants - 5037; Viruses - 0; Other Eukaryotes - 2996 (source: NCBI BLink). | chr3:16230685-16234215 REVERSE LENGTH=1176	249	225	204	184
AT5G35200.1	| Symbols: | ENTH/ANTH/VHS superfamily protein | chr5:13462463-13465581 REVERSE LENGTH=544	177	214	197	202
AT1G56410.1	| Symbols: ERD2, HSP70T-1 | heat shock protein 70 (Hsp 70) family protein | chr1:21117147-21119241 FORWARD LENGTH=617	63	119	196	172
AT4G10320.1	| Symbols: | tRNA synthetase class I (I, L, M and V) family protein | chr4:6397526-6404509 REVERSE LENGTH=1190	174	216	192	197
AT4G29270.1	| Symbols: | HAD superfamily, subfamily IIIB acid phosphatase | chr4:14423797-14424848 REVERSE LENGTH=256	126	204	191	168
AT5G24780.1	| Symbols: VSP1, ATVSP1 | vegetative storage protein 1 | chr5:8507783-8508889 REVERSE LENGTH=270	177	196	190	190
AT1G56070.1	| Symbols: LOS1 | Ribosomal protein S5/Elongation factor G/III/V family protein | chr1:20968245-20971077 REVERSE LENGTH=843	101	163	189	158
ATCG00490.1	| Symbols: RBCL | ribulose-bisphosphate carboxylases | chrC:54958-56397 FORWARD LENGTH=479	153	196	182	191
AT1G64880.1	| Symbols: | Ribosomal protein S5 family protein | chr1:24105713-24108780 FORWARD LENGTH=515	164	206	162	146
AT1G48120.1	| Symbols: | hydrolases;protein serine/threonine phosphatases | chr1:17774238-17779624 REVERSE LENGTH=1340	217	227	151	163
AT3G08530.1	| Symbols: | Clathrin, heavy chain | chr3:2587171-2595411 REVERSE LENGTH=1703	115	125	150	151
AT3G11130.1	| Symbols: | Clathrin, heavy chain | chr3:3482575-3491667 REVERSE LENGTH=1705	117	130	147	152
AT5G67320.1	| Symbols: HOS15 | WD-40 repeat family protein | chr5:26857268-26860974 FORWARD LENGTH=613	68	102	127	109
AT3G59770.3	| Symbols: SAC9 | sacI homology domain-containing protein / WW domain-containing protein | chr3:22079281-22085674 REVERSE LENGTH=1646	84	98	126	114
AT1G43170.1	| Symbols: ARP1, emb2207, RPL3A, RP1 | ribosomal protein 1 | chr1:16266992-16268631 FORWARD LENGTH=389	102	124	125	108
AT1G52570.1	| Symbols: PLDALPHA2 | phospholipase D alpha 2 | chr1:19583940-19586551 REVERSE LENGTH=810	61	97	120	121
AT3G44320.1	| Symbols: NIT3, AtNIT3 | nitrilase 3 | chr3:15993419-15995493 FORWARD LENGTH=346	110	121	114	126
AT1G80070.1	| Symbols: SUS2, EMB33, EMB177, EMB14 | Pre-mRNA-processing-splicing factor | chr1:30118052-30127574 FORWARD LENGTH=2359	116	127	114	103
AT5G50780.1	| Symbols: | Histidine kinase-, DNA gyrase B-, and HSP90-like ATPase family protein | chr5:20650269-20654948 FORWARD LENGTH=819	0	0	108	95
AT4G38680.1	| Symbols: GRP2, CSDP2, CSP2, ATCSP2 | glycine rich protein 2 | chr4:18072240-18072851 REVERSE LENGTH=203	71	98	106	83
AT1G20960.1	| Symbols: emb1507 | U5 small nuclear ribonucleoprotein helicase, putative | chr1:7302591-7309914 REVERSE LENGTH=2171	113	134	104	90
AT5G26742.2	| Symbols: emb1138 | DEAD box RNA helicase (RH3) | chr5:9285540-9288871 REVERSE LENGTH=748	83	105	103	105
AT5G25980.2	| Symbols: TGG2, BGLU37 | glucoside glucohydrolase 2 | chr5:9072730-9075477 FORWARD LENGTH=547	98	152	102	90
AT5G28540.1	| Symbols: BIP1 | heat shock protein 70 (Hsp 70) family protein | chr5:10540665-10543274 REVERSE LENGTH=669	69	94	100	98
AT5G42020.1	| Symbols: BIP, BIP2 | Heat shock protein 70 (Hsp 70) family protein | chr5:16807697-16810480 REVERSE LENGTH=668	72	94	100	95
AT3G45140.1	| Symbols: LOX2, ATLOX2 | lipoxygenase 2 | chr3:16525437-16529233 FORWARD LENGTH=896	72	88	99	92
AT2G36880.1	| Symbols: MAT3 | methionine adenosyltransferase 3 | chr2:15479721-15480893 REVERSE LENGTH=390	86	78	91	91
AT5G62700.1	| Symbols: TUB3 | tubulin beta chain 3 | chr5:25184501-25186426 FORWARD LENGTH=450	65	89	91	92
AT5G62690.1	| Symbols: TUB2 | tubulin beta chain 2 | chr5:25181560-25183501 FORWARD LENGTH=450	65	89	91	92
AT3G62870.1	| Symbols: | Ribosomal protein L7Ae/L30e/S12e/Gadd45 family protein | chr3:23242862-23244273 REVERSE LENGTH=256	92	95	90	104
AT3G11910.1	| Symbols: UBP13 | ubiquitin-specific protease 13 | chr3:3761758-3770290 REVERSE LENGTH=1115	56	46	87	71
AT5G51750.1	| Symbols: ATSBT1.3, SBT1.3 | subtilase 1.3 | chr5:21020266-21022608 FORWARD LENGTH=780	74	79	85	76
AT2G29550.1	| Symbols: TUB7 | tubulin beta-7 chain | chr2:12644258-12645932 REVERSE LENGTH=449	55	81	84	85
AT2G47610.1	| Symbols: | Ribosomal protein L7Ae/L30e/S12e/Gadd45 family protein | chr2:19529854-19531401 FORWARD LENGTH=257	88	91	82	96
AT1G67430.1	| Symbols: | Ribosomal protein L22p/L17e family protein | chr1:25262209-25263627 FORWARD LENGTH=175	58	95	82	78
AT5G23860.1	| Symbols: TUB8 | tubulin beta 8 | chr5:8042962-8044528 FORWARD LENGTH=449	55	82	81	84
AT3G03540.1	| Symbols: NPC5 | non-specific phospholipase C5 | chr3:846350-848297 REVERSE LENGTH=521	71	82	81	77
AT1G27400.1	| Symbols: | Ribosomal protein L22p/L17e family protein | chr1:9515230-9516725 FORWARD LENGTH=176	59	95	81	79
AT5G06600.1	| Symbols: UBP12 | ubiquitin-specific protease 12 | chr5:2019545-2027834 REVERSE LENGTH=1116	54	41	78	68
AT1G29900.1	| Symbols: CARB | carbamoyl phosphate synthetase B | chr1:10468164-10471976 FORWARD LENGTH=1187	63	64	76	65
AT1G06220.2	| Symbols: MEE5 | Ribosomal protein S5/Elongation factor G/III/V family protein | chr1:1900524-1904583 FORWARD LENGTH=987	63	73	76	53
AT5G02870.1	| Symbols: | Ribosomal protein L4/L1 family | chr5:657830-659526 FORWARD LENGTH=407	60	78	76	75
AT3G09200.1	| Symbols: | Ribosomal protein L10 family protein | chr3:2823364-2825020 REVERSE LENGTH=320	51	84	76	67
AT5G26710.1	| Symbols: | Glutamyl/glutaminyl-tRNA synthetase, class Ic | chr5:9305673-9308247 FORWARD LENGTH=719	71	89	76	80
AT3G09630.1	| Symbols: | Ribosomal protein L4/L1 family | chr3:2953813-2955444 FORWARD LENGTH=406	68	73	75	75
AT5G24770.1	| Symbols: VSP2, ATVSP2 | vegetative storage protein 2 | chr5:8500713-8501844 REVERSE LENGTH=265	82	71	74	87
AT4G22010.1	| Symbols: sks4 | SKU5 similar 4 | chr4:11663429-11666463 FORWARD LENGTH=541	50	59	73	69
AT1G57720.1	| Symbols: | Translation elongation factor EF1B, gamma chain | chr1:21377873-21380114 FORWARD LENGTH=413	72	73	73	73
AT3G52930.1	| Symbols: | Aldolase superfamily protein | chr3:19627383-19628874 REVERSE LENGTH=358	115	96	73	92
AT2G18020.1	| Symbols: EMB2296 | Ribosomal protein L2 family | chr2:7837151-7838160 FORWARD LENGTH=258	73	63	72	72
AT1G74050.1	| Symbols: | Ribosomal protein L6 family protein | chr1:27847256-27848680 REVERSE LENGTH=233	58	62	71	66
AT3G17390.1	| Symbols: MTO3, SAMS3, MAT4 | S-adenosylmethionine synthetase family protein | chr3:5952484-5953665 REVERSE LENGTH=393	63	64	71	73
AT1G74060.1	| Symbols: | Ribosomal protein L6 family protein | chr1:27850033-27851299 REVERSE LENGTH=233	57	62	70	65
AT5G26000.1	| Symbols: TGG1, BGLU38 | thioglucoside glucohydrolase 1 | chr5:9079678-9082347 REVERSE LENGTH=541	51	72	70	66
AT3G20820.1	| Symbols: | Leucine-rich repeat (LRR) family protein | chr3:7280930-7282027 FORWARD LENGTH=365	61	61	68	56
AT5G11710.1	| Symbols: | ENTH/VHS family protein | chr5:3772981-3776316 FORWARD LENGTH=560	44	69	68	70
AT2G41840.1	| Symbols: | Ribosomal protein S5 family protein | chr2:17460016-17461398 REVERSE LENGTH=285	65	73	68	63
AT4G36130.1	| Symbols: | Ribosomal protein L2 family | chr4:17097613-17098656 FORWARD LENGTH=258	71	55	67	65
AT5G45775.2	| Symbols: | Ribosomal L5P family protein | chr5:18565281-18566496 REVERSE LENGTH=182	59	88	67	59
AT4G18730.1	| Symbols: RPL16B | ribosomal protein L16B | chr4:10302238-10303206 FORWARD LENGTH=182	59	88	67	59
AT3G58700.1	| Symbols: | Ribosomal L5P family protein | chr3:21711661-21712816 FORWARD LENGTH=182	59	88	67	59
AT2G42740.1	| Symbols: RPL16A | ribosomal protein large subunit 16A | chr2:17791794-17792946 FORWARD LENGTH=182	59	88	67	59
AT1G79930.1	| Symbols: HSP91 | heat shock protein 91 | chr1:30063781-30067067 REVERSE LENGTH=831	42	47	66	59
AT4G20890.1	| Symbols: TUB9 | tubulin beta-9 chain | chr4:11182218-11183840 FORWARD LENGTH=444	41	74	66	67
AT2G40660.1	| Symbols: | Nucleic acid-binding, OB-fold-like protein | chr2:16966011-16968866 FORWARD LENGTH=389	61	74	66	66
AT1G50010.1	| Symbols: TUA2 | tubulin alpha-2 chain | chr1:18517737-18519729 FORWARD LENGTH=450	0	62	65	55
AT1G04820.1	| Symbols: TUA4, TOR2 | tubulin alpha-4 chain | chr1:1356421-1358266 REVERSE LENGTH=450	48	62	65	55
AT5G07090.1	| Symbols: | Ribosomal protein S4 (RPS4A) family protein | chr5:2202410-2203805 FORWARD LENGTH=262	66	72	65	71
AT2G17360.1	| Symbols: | Ribosomal protein S4 (RPS4A) family protein | chr2:7546598-7548138 FORWARD LENGTH=261	66	72	65	71
AT5G27850.1	| Symbols: | Ribosomal protein L18e/L15 superfamily protein | chr5:9873169-9874297 FORWARD LENGTH=187	51	61	64	61
AT4G14960.2	| Symbols: TUA6 | Tubulin/FtsZ family protein | chr4:8548769-8550319 REVERSE LENGTH=450	49	61	64	54
AT3G09840.1	| Symbols: CDC48, ATCDC48, CDC48A | cell division cycle 48 | chr3:3019494-3022832 FORWARD LENGTH=809	56	62	64	66
AT1G01300.1	| Symbols: | Eukaryotic aspartyl protease family protein | chr1:117065-118522 FORWARD LENGTH=485	44	65	64	63
AT5G60390.1	| Symbols: | GTP binding Elongation factor Tu family protein | chr5:24289226-24290675 FORWARD LENGTH=449	54	68	64	65
AT1G07940.1	| Symbols: | GTP binding Elongation factor Tu family protein | chr1:2463350-2464792 REVERSE LENGTH=449	54	68	64	65
AT1G07930.1	| Symbols: | GTP binding Elongation factor Tu family protein | chr1:2459014-2460458 FORWARD LENGTH=449	54	68	64	65
AT1G07920.1	| Symbols: | GTP binding Elongation factor Tu family protein | chr1:2455559-2457001 FORWARD LENGTH=449	54	68	64	65
AT4G13940.1	| Symbols: HOG1, EMB1395, SAHH1, MEE58, ATSAHH1 | S-adenosyl-L-homocysteine hydrolase | chr4:8054931-8056676 FORWARD LENGTH=485	42	70	64	71
AT1G67090.1	| Symbols: RBCS1A | ribulose bisphosphate carboxylase small chain 1A | chr1:25048465-25049249 REVERSE LENGTH=180	47	66	63	53
AT3G55410.1	| Symbols: | 2-oxoglutarate dehydrogenase, E1 component | chr3:20541897-20545728 FORWARD LENGTH=1017	49	56	62	66
AT2G27710.1	| Symbols: | 60S acidic ribosomal protein family | chr2:11816929-11817670 FORWARD LENGTH=115	37	56	61	63
AT1G20620.1	| Symbols: CAT3, SEN2, ATCAT3 | catalase 3 | chr1:7143142-7146193 FORWARD LENGTH=492	67	59	61	60
AT3G24830.1	| Symbols: | Ribosomal protein L13 family protein | chr3:9064613-9065871 FORWARD LENGTH=206	59	67	61	66
AT5G12250.1	| Symbols: TUB6 | beta-6 tubulin | chr5:3961317-3962971 REVERSE LENGTH=449	44	69	61	62
AT5G20290.1	| Symbols: | Ribosomal protein S8e family protein | chr5:6851695-6853012 REVERSE LENGTH=222	67	71	61	67
AT5G38420.1	| Symbols: | Ribulose bisphosphate carboxylase (small chain) family protein | chr5:15381203-15381978 REVERSE LENGTH=181	52	71	61	59
AT3G62250.1	| Symbols: UBQ5 | ubiquitin 5 | chr3:23037138-23037611 FORWARD LENGTH=157	47	54	60	64
AT2G47110.1	| Symbols: UBQ6 | ubiquitin 6 | chr2:19344701-19345174 FORWARD LENGTH=157	47	54	60	64
AT1G79920.1	| Symbols: | Heat shock protein 70 (Hsp 70) family protein | chr1:30058935-30062224 REVERSE LENGTH=831	42	48	59	55
AT4G33010.1	| Symbols: AtGLDP1, GLDP1 | glycine decarboxylase P-protein 1 | chr4:15926852-15931150 REVERSE LENGTH=1037	48	48	59	54
AT5G11170.1	| Symbols: | DEAD/DEAH box RNA helicase family protein | chr5:3553334-3556646 FORWARD LENGTH=427	58	53	59	59
AT3G23810.1	| Symbols: SAHH2, ATSAHH2 | S-adenosyl-l-homocysteine (SAH) hydrolase 2 | chr3:8588013-8589671 REVERSE LENGTH=485	36	64	59	58
AT2G01250.1	| Symbols: | Ribosomal protein L30/L7 family protein | chr2:132943-134264 REVERSE LENGTH=242	38	51	58	54
AT5G17920.1	| Symbols: ATCIMS, ATMETS, ATMS1 | Cobalamin-independent synthase family protein | chr5:5935771-5939195 FORWARD LENGTH=765	55	65	58	64
AT5G09810.1	| Symbols: ACT7 | actin 7 | chr5:3052809-3054220 FORWARD LENGTH=377	35	52	57	58
AT4G01850.1	| Symbols: SAM-2, MAT2, SAM2, AtSAM2 | S-adenosylmethionine synthetase 2 | chr4:796298-797479 REVERSE LENGTH=393	62	53	57	63
AT2G39730.1	| Symbols: RCA | rubisco activase | chr2:16570951-16573345 REVERSE LENGTH=474	41	53	57	52
AT5G44340.1	| Symbols: TUB4 | tubulin beta chain 4 | chr5:17859442-17860994 REVERSE LENGTH=444	40	67	57	62
AT1G59359.1	| Symbols: | Ribosomal protein S5 family protein | chr1:21842537-21843733 REVERSE LENGTH=284	60	69	57	58
AT1G58983.1	| Symbols: | Ribosomal protein S5 family protein | chr1:21806279-21807475 REVERSE LENGTH=284	60	69	57	58
AT1G58684.1	| Symbols: | Ribosomal protein S5 family protein | chr1:21770021-21771217 REVERSE LENGTH=284	60	69	57	58
AT1G58380.1	| Symbols: XW6 | Ribosomal protein S5 family protein | chr1:21689115-21690085 FORWARD LENGTH=284	60	69	57	58
AT1G20010.1	| Symbols: TUB5 | tubulin beta-5 chain | chr1:6938033-6940481 REVERSE LENGTH=449	44	71	57	61
AT1G52400.1	| Symbols: BGL1, BGLU18, ATBG1 | beta glucosidase 18 | chr1:19515250-19517930 FORWARD LENGTH=528	123	139	57	57
AT3G04400.1	| Symbols: emb2171 | Ribosomal protein L14p/L23e family protein | chr3:1167339-1168308 FORWARD LENGTH=140	50	59	56	53
AT2G33370.1	| Symbols: | Ribosomal protein L14p/L23e family protein | chr2:14143718-14144644 REVERSE LENGTH=140	50	59	56	53
AT1G04480.1	| Symbols: | Ribosomal protein L14p/L23e family protein | chr1:1216110-1217257 FORWARD LENGTH=140	50	59	56	53
AT3G07110.2	| Symbols: | Ribosomal protein L13 family protein | chr3:2252092-2253332 FORWARD LENGTH=207	54	64	56	62
AT5G56010.1	| Symbols: HSP81-3, Hsp81.3, AtHsp90-3, AtHsp90.3 | heat shock protein 81-3 | chr5:22681410-22683911 FORWARD LENGTH=699	38	48	55	58
AT1G71080.1	| Symbols: | RNA polymerase II transcription elongation factor | chr1:26809987-26811645 REVERSE LENGTH=326	54	48	55	50
AT1G02500.1	| Symbols: SAM1, SAM-1, MAT1, AtSAM1 | S-adenosylmethionine synthetase 1 | chr1:519037-520218 FORWARD LENGTH=393	66	51	55	62
AT3G05590.1	| Symbols: RPL18 | ribosomal protein L18 | chr3:1621511-1622775 FORWARD LENGTH=187	44	46	54	45
AT5G03340.1	| Symbols: | ATPase, AAA-type, CDC48 protein | chr5:810091-813133 REVERSE LENGTH=810	49	50	54	56
AT3G13490.1	| Symbols: OVA5, ATKRS-2 | Lysyl-tRNA synthetase, class II | chr3:4395984-4399302 REVERSE LENGTH=602	38	51	54	59
AT1G18540.1	| Symbols: | Ribosomal protein L6 family protein | chr1:6377448-6378548 REVERSE LENGTH=233	51	54	54	55
AT3G09820.1	| Symbols: ADK1, ATADK1 | adenosine kinase 1 | chr3:3012122-3014624 FORWARD LENGTH=344	53	56	54	55
AT4G02480.1	| Symbols: | AAA-type ATPase family protein | chr4:1082082-1088680 REVERSE LENGTH=1265	8	3	53	55
AT5G56030.2	| Symbols: HSP81-2 | heat shock protein 81-2 | chr5:22686923-22689433 FORWARD LENGTH=728	37	47	53	58
AT4G16143.1	| Symbols: IMPA-2 | importin alpha isoform 2 | chr4:9134450-9137134 REVERSE LENGTH=535	44	49	53	62
AT1G08360.1	| Symbols: | Ribosomal protein L1p/L10e family | chr1:2636231-2637694 FORWARD LENGTH=216	39	49	53	47
AT2G27530.1	| Symbols: PGY1 | Ribosomal protein L1p/L10e family | chr2:11763443-11764570 REVERSE LENGTH=216	50	60	53	52
AT5G20890.1	| Symbols: | TCP-1/cpn60 chaperonin family protein | chr5:7087020-7089906 REVERSE LENGTH=527	45	44	52	49
AT1G09640.1	| Symbols: | Translation elongation factor EF1B, gamma chain | chr1:3120162-3122152 FORWARD LENGTH=414	50	53	52	54
AT3G53430.1	| Symbols: | Ribosomal protein L11 family protein | chr3:19809895-19810395 REVERSE LENGTH=166	42	55	52	56
AT5G48760.1	| Symbols: | Ribosomal protein L13 family protein | chr5:19771315-19772686 REVERSE LENGTH=206	50	56	52	56
AT3G58510.1	| Symbols: | DEA(D/H)-box RNA helicase family protein | chr3:21640608-21643464 FORWARD LENGTH=612	42	40	51	46
AT3G52250.1	| Symbols: | Duplicated homeodomain-like superfamily protein | chr3:19376629-19383100 FORWARD LENGTH=1656	30	43	51	44
AT4G37800.1	| Symbols: XTH7 | xyloglucan endotransglucosylase/hydrolase 7 | chr4:17775703-17777372 REVERSE LENGTH=293	45	50	51	43
AT4G13170.1	| Symbols: | Ribosomal protein L13 family protein | chr4:7655133-7656542 REVERSE LENGTH=206	51	58	51	55
AT2G29560.1	| Symbols: ENOC | cytosolic enolase | chr2:12646635-12649694 FORWARD LENGTH=475	39	36	50	45
AT3G55220.1	| Symbols: | Cleavage and polyadenylation specificity factor (CPSF) A subunit protein | chr3:20467116-20470944 REVERSE LENGTH=1214	38	36	50	41
AT3G55200.1	| Symbols: | Cleavage and polyadenylation specificity factor (CPSF) A subunit protein | chr3:20460533-20464361 FORWARD LENGTH=1214	38	36	50	41
AT4G24280.1	| Symbols: cpHsc70-1 | chloroplast heat shock protein 70-1 | chr4:12590094-12593437 FORWARD LENGTH=718	30	38	50	51
AT5G02790.1	| Symbols: GSTL3 | Glutathione S-transferase family protein | chr5:632877-634858 FORWARD LENGTH=235	32	42	50	49
AT2G21660.1	| Symbols: ATGRP7, CCR2, GR-RBP7, GRP7 | cold, circadian rhythm, and rna binding 2 | chr2:9265477-9266316 REVERSE LENGTH=176	33	48	50	51
AT4G20850.1	| Symbols: TPP2 | tripeptidyl peptidase ii | chr4:11160935-11169889 REVERSE LENGTH=1380	54	53	50	61
AT2G37190.1	| Symbols: | Ribosomal protein L11 family protein | chr2:15619559-15620059 REVERSE LENGTH=166	41	54	50	56
AT1G36160.1	| Symbols: ACC1, AT-ACC1, EMB22, GK, PAS3 | acetyl-CoA carboxylase 1 | chr1:13534196-13543773 FORWARD LENGTH=2254	32	39	49	61
AT4G35090.1	| Symbols: CAT2 | catalase 2 | chr4:16700937-16703215 REVERSE LENGTH=492	49	39	49	46
AT1G31340.1	| Symbols: RUB1, NEDD8, ATRUB1 | related to ubiquitin 1 | chr1:11218076-11219417 REVERSE LENGTH=156	37	42	49	51
AT5G38430.1	| Symbols: | Ribulose bisphosphate carboxylase (small chain) family protein | chr5:15384350-15385155 REVERSE LENGTH=181	36	58	49	48
AT3G50670.1	| Symbols: U1-70K, U1SNRNP | U1 small nuclear ribonucleoprotein-70K | chr3:18826476-18829492 REVERSE LENGTH=427	31	45	48	39
AT1G01090.1	| Symbols: PDH-E1 ALPHA | pyruvate dehydrogenase E1 alpha | chr1:47705-49166 REVERSE LENGTH=428	31	49	48	45
AT2G05920.1	| Symbols: | Subtilase family protein | chr2:2269831-2272207 REVERSE LENGTH=754	52	53	48	54
AT3G55280.1	| Symbols: RPL23AB | ribosomal protein L23AB | chr3:20500667-20501519 FORWARD LENGTH=154	34	60	48	44
AT2G39460.1	| Symbols: ATRPL23A, RPL23A, RPL23AA | ribosomal protein L23AA | chr2:16475049-16475904 FORWARD LENGTH=154	34	60	48	44
AT5G49910.1	| Symbols: CPHSC70-2EAT SHOCK PROTEIN 70-2, HSC70-7, cpHsc70-2 | chloroplast heat shock protein 70-2 | chr5:20303470-20306295 FORWARD LENGTH=718	30	35	47	51
AT2G23390.1	| Symbols: | CONTAINS InterPro DOMAIN/s: Protein of unknown function DUF482 (InterPro:IPR007434), Acyl-CoA N-acyltransferase (InterPro:IPR016181); Has 2165 Blast hits to 2163 proteins in 543 species: Archae - 0; Bacteria - 1044; Metazoa - 0; Fungi - 0; Plants - 33; Viruses - 0; Other Eukaryotes - 1088 (source: NCBI BLink). | chr2:9960568-9963476 REVERSE LENGTH=469	41	47	47	44
AT3G03530.1	| Symbols: NPC4 | non-specific phospholipase C4 | chr3:842686-844970 REVERSE LENGTH=538	44	51	47	43
AT1G80410.2	| Symbols: EMB2753 | tetratricopeptide repeat (TPR)-containing protein | chr1:30227779-30234832 REVERSE LENGTH=911	64	57	47	45
AT1G71220.2	| Symbols: EBS1 | UDP-glucose:glycoprotein glucosyltransferases;transferases, transferring hexosyl groups;transferases, transferring glycosyl groups | chr1:26841664-26851730 FORWARD LENGTH=1614	18	31	46	53
AT3G49430.1	| Symbols: SRp34a, SR34a, At-SR34a | SER/ARG-rich protein 34A | chr3:18332668-18334829 FORWARD LENGTH=300	31	35	46	33
AT3G55870.1	| Symbols: | ADC synthase superfamily protein | chr3:20731326-20733765 FORWARD LENGTH=492	37	45	46	38
AT5G19780.1	| Symbols: TUA5 | tubulin alpha-5 | chr5:6687212-6688926 FORWARD LENGTH=450	40	46	46	44
AT5G19770.1	| Symbols: TUA3 | tubulin alpha-3 | chr5:6682761-6684474 REVERSE LENGTH=450	40	46	46	44
AT1G13440.1	| Symbols: GAPC-2, GAPC2 | glyceraldehyde-3-phosphate dehydrogenase C2 | chr1:4608465-4610494 REVERSE LENGTH=338	30	52	46	53
AT3G04120.1	| Symbols: GAPC, GAPC-1, GAPC1 | glyceraldehyde-3-phosphate dehydrogenase C subunit 1 | chr3:1081077-1083131 FORWARD LENGTH=338	31	55	46	58
AT1G75780.1	| Symbols: TUB1 | tubulin beta-1 chain | chr1:28451378-28453602 REVERSE LENGTH=447	30	55	46	45
AT1G30230.2	| Symbols: | Glutathione S-transferase, C-terminal-like;Translation elongation factor EF1B/ribosomal protein S6 | chr1:10639286-10640601 FORWARD LENGTH=260	46	56	46	53
AT3G44300.1	| Symbols: NIT2, AtNIT2 | nitrilase 2 | chr3:15983351-15985172 FORWARD LENGTH=339	70	57	46	58
AT1G48410.2	| Symbols: AGO1 | Stabilizer of iron transporter SufD / Polynucleotidyl transferase | chr1:17886285-17891892 REVERSE LENGTH=1050	36	37	45	45
AT4G37910.1	| Symbols: mtHsc70-1 | mitochondrial heat shock protein 70-1 | chr4:17825368-17828099 REVERSE LENGTH=682	38	43	45	56
AT5G60670.1	| Symbols: | Ribosomal protein L11 family protein | chr5:24381066-24381566 REVERSE LENGTH=166	35	45	45	51
AT2G39800.1	| Symbols: P5CS1, ATP5CS | delta1-pyrroline-5-carboxylate synthase 1 | chr2:16598516-16602939 REVERSE LENGTH=717	39	56	45	44
AT2G36460.1	| Symbols: | Aldolase superfamily protein | chr2:15296929-15298387 REVERSE LENGTH=358	77	61	45	56
AT3G03960.1	| Symbols: | TCP-1/cpn60 chaperonin family protein | chr3:1024432-1027604 FORWARD LENGTH=549	30	35	44	42
AT1G72370.1	| Symbols: P40, AP40, RP40, RPSAA | 40s ribosomal protein SA | chr1:27243148-27244842 REVERSE LENGTH=298	47	44	44	46
AT5G35630.1	| Symbols: GS2, GLN2, ATGSL1 | glutamine synthetase 2 | chr5:13831220-13833239 FORWARD LENGTH=430	44	46	44	38
AT5G03300.1	| Symbols: ADK2 | adenosine kinase 2 | chr5:796573-798997 FORWARD LENGTH=345	50	49	44	37
AT3G53870.1	| Symbols: | Ribosomal protein S3 family protein | chr3:19951547-19952782 FORWARD LENGTH=249	49	65	44	59
AT2G31610.1	| Symbols: | Ribosomal protein S3 family protein | chr2:13450384-13451669 FORWARD LENGTH=250	49	63	43	61
AT5G65750.1	| Symbols: | 2-oxoglutarate dehydrogenase, E1 component | chr5:26304212-26307947 FORWARD LENGTH=1025	28	28	42	51
AT2G43030.1	| Symbols: | Ribosomal protein L3 family protein | chr2:17894898-17895713 FORWARD LENGTH=271	38	31	42	35
AT4G18100.1	| Symbols: | Ribosomal protein L32e | chr4:10035715-10036475 REVERSE LENGTH=133	31	32	42	39
AT4G16155.1	| Symbols: | dihydrolipoyl dehydrogenases | chr4:9153570-9157322 REVERSE LENGTH=630	41	35	42	45
AT1G54270.1	| Symbols: EIF4A-2 | eif4a-2 | chr1:20260495-20262018 FORWARD LENGTH=412	31	35	42	40
AT2G26080.1	| Symbols: AtGLDP2, GLDP2 | glycine decarboxylase P-protein 2 | chr2:11109330-11113786 REVERSE LENGTH=1044	32	36	42	35
AT1G04410.1	| Symbols: | Lactate/malate dehydrogenase family protein | chr1:1189418-1191267 REVERSE LENGTH=332	38	37	42	36
AT5G22440.1	| Symbols: | Ribosomal protein L1p/L10e family | chr5:7435328-7436486 REVERSE LENGTH=217	30	39	42	33
AT1G14320.1	| Symbols: SAC52, RPL10, RPL10A | Ribosomal protein L16p/L10e family protein | chr1:4888270-4889408 FORWARD LENGTH=220	30	45	42	40
AT3G13470.1	| Symbols: | TCP-1/cpn60 chaperonin family protein | chr3:4389685-4392624 FORWARD LENGTH=596	34	46	42	44
AT2G33340.1	| Symbols: MAC3B | MOS4-associated complex 3B | chr2:14126584-14131000 REVERSE LENGTH=525	45	50	42	36
AT2G36530.1	| Symbols: LOS2, ENO2 | Enolase | chr2:15321081-15323786 REVERSE LENGTH=444	68	63	42	61
AT1G16030.1	| Symbols: Hsp70b | heat shock protein 70B | chr1:5502386-5504326 REVERSE LENGTH=646	22	33	41	45
AT3G13920.2	| Symbols: EIF4A1, RH4, TIF4A1 | eukaryotic translation initiation factor 4A1 | chr3:4592586-4594128 REVERSE LENGTH=415	31	35	41	40
AT2G27040.1	| Symbols: AGO4, OCP11 | Argonaute family protein | chr2:11536795-11541503 REVERSE LENGTH=924	30	36	41	40
AT2G21390.1	| Symbols: | Coatomer, alpha subunit | chr2:9152428-9156577 FORWARD LENGTH=1218	35	36	41	38
AT2G38040.1	| Symbols: CAC3 | acetyl Co-enzyme a carboxylase carboxyltransferase alpha subunit | chr2:15917612-15920749 FORWARD LENGTH=769	38	37	41	46
AT3G48930.1	| Symbols: EMB1080 | Nucleic acid-binding, OB-fold-like protein | chr3:18141017-18142189 REVERSE LENGTH=160	43	37	41	40
AT3G25920.1	| Symbols: RPL15 | ribosomal protein L15 | chr3:9491268-9492558 REVERSE LENGTH=277	34	39	41	42
AT2G34480.1	| Symbols: | Ribosomal protein L18ae/LX family protein | chr2:14532916-14534161 REVERSE LENGTH=178	39	41	41	44
AT1G55490.1	| Symbols: CPN60B, LEN1 | chaperonin 60 beta | chr1:20715717-20718673 REVERSE LENGTH=600	36	46	41	45
AT1G18080.1	| Symbols: ATARCA, RACK1A_AT, RACK1A | Transducin/WD40 repeat-like superfamily protein | chr1:6222325-6223901 FORWARD LENGTH=327	58	50	41	41
AT1G62020.1	| Symbols: | Coatomer, alpha subunit | chr1:22919814-22923728 FORWARD LENGTH=1216	31	28	40	33
AT1G32060.1	| Symbols: PRK | phosphoribulokinase | chr1:11532668-11534406 FORWARD LENGTH=395	34	31	40	42
AT3G28500.1	| Symbols: | 60S acidic ribosomal protein family | chr3:10682204-10682551 FORWARD LENGTH=115	33	40	40	41
AT3G04840.1	| Symbols: | Ribosomal protein S3Ae | chr3:1329751-1331418 FORWARD LENGTH=262	45	53	40	51
AT3G02110.1	| Symbols: scpl25 | serine carboxypeptidase-like 25 | chr3:370902-373637 REVERSE LENGTH=473	27	57	40	39
AT3G16950.2	| Symbols: LPD1, ptlpd1 | lipoamide dehydrogenase 1 | chr3:5786508-5790383 REVERSE LENGTH=623	30	31	39	36
AT2G44120.2	| Symbols: | Ribosomal protein L30/L7 family protein | chr2:18249227-18250417 REVERSE LENGTH=247	27	36	39	43
AT5G61780.1	| Symbols: Tudor2, AtTudor2, TSN2 | TUDOR-SN protein 2 | chr5:24822012-24826641 FORWARD LENGTH=985	39	41	39	41
AT4G34980.1	| Symbols: SLP2 | subtilisin-like serine protease 2 | chr4:16656929-16659223 REVERSE LENGTH=764	38	42	39	42
AT5G09650.1	| Symbols: AtPPa6, PPa6 | pyrophosphorylase 6 | chr5:2991331-2993117 REVERSE LENGTH=300	73	47	39	31
AT1G52030.2	| Symbols: MBP2, MBP1.2, F-ATMBP | myrosinase-binding protein 2 | chr1:19346090-19348282 REVERSE LENGTH=642	79	98	39	42
AT5G26360.1	| Symbols: | TCP-1/cpn60 chaperonin family protein | chr5:9255561-9258891 REVERSE LENGTH=555	26	31	38	42
AT3G44110.1	| Symbols: ATJ3, ATJ | DNAJ homologue 3 | chr3:15869115-15871059 REVERSE LENGTH=420	25	31	38	39
ATCG01310.1	| Symbols: RPL2.2 | ribosomal protein L2 | chrC:152806-154312 FORWARD LENGTH=274	35	33	38	42
ATCG00830.1	| Symbols: RPL2.1 | ribosomal protein L2 | chrC:84337-85843 REVERSE LENGTH=274	35	33	38	42
AT5G57290.1	| Symbols: | 60S acidic ribosomal protein family | chr5:23207049-23207835 REVERSE LENGTH=120	32	35	38	47
AT5G60100.2	| Symbols: PRR3 | pseudo-response regulator 3 | chr5:24198215-24200502 REVERSE LENGTH=522	28	28	37	31
AT3G25860.1	| Symbols: LTA2, PLE2 | 2-oxoacid dehydrogenases acyltransferase family protein | chr3:9460632-9462585 FORWARD LENGTH=480	27	29	37	47
AT5G47010.1	| Symbols: UPF1, LBA1, ATUPF1 | RNA helicase, putative | chr5:19072009-19078856 FORWARD LENGTH=1254	27	30	37	37
AT3G13580.3	| Symbols: | Ribosomal protein L30/L7 family protein | chr3:4433809-4435109 FORWARD LENGTH=244	23	33	37	36
AT3G12110.1	| Symbols: ACT11 | actin-11 | chr3:3858116-3859609 FORWARD LENGTH=377	25	34	37	42
AT1G65960.2	| Symbols: GAD2 | glutamate decarboxylase 2 | chr1:24552094-24557253 FORWARD LENGTH=494	29	34	37	40
AT4G09000.2	| Symbols: GRF1, GF14 CHI | general regulatory factor 1 | chr4:5775387-5777157 FORWARD LENGTH=318	29	34	37	35
AT3G18190.1	| Symbols: | TCP-1/cpn60 chaperonin family protein | chr3:6232226-6233836 FORWARD LENGTH=536	25	34	37	33
AT5G66190.1	| Symbols: ATLFNR1, FNR1 | ferredoxin-NADP(+)-oxidoreductase 1 | chr5:26451203-26453012 REVERSE LENGTH=360	30	36	37	32
AT1G69830.1	| Symbols: ATAMY3, AMY3 | alpha-amylase-like 3 | chr1:26288518-26293003 REVERSE LENGTH=887	44	38	37	44
AT5G35530.1	| Symbols: | Ribosomal protein S3 family protein | chr5:13710355-13712192 REVERSE LENGTH=248	45	61	37	56
AT3G02530.1	| Symbols: | TCP-1/cpn60 chaperonin family protein | chr3:528806-532457 REVERSE LENGTH=535	32	28	36	37
ATCG00380.1	| Symbols: RPS4 | chloroplast ribosomal protein S4 | chrC:45223-45828 REVERSE LENGTH=201	32	30	36	32
AT4G00570.1	| Symbols: NAD-ME2 | NAD-dependent malic enzyme 2 | chr4:242817-246522 REVERSE LENGTH=607	39	34	36	37
AT1G61580.1	| Symbols: RPL3B, ARP2 | R-protein L3 B | chr1:22720833-22722402 REVERSE LENGTH=390	26	35	36	29
AT5G10360.1	| Symbols: EMB3010, RPS6B | Ribosomal protein S6e | chr5:3258734-3260142 REVERSE LENGTH=249	40	38	36	40
ATCG00480.1	| Symbols: ATPB, PB | ATP synthase subunit beta | chrC:52660-54156 REVERSE LENGTH=498	31	38	36	36
AT3G61820.1	| Symbols: | Eukaryotic aspartyl protease family protein | chr3:22880074-22881525 REVERSE LENGTH=483	25	40	36	39
AT3G26650.1	| Symbols: GAPA, GAPA-1 | glyceraldehyde 3-phosphate dehydrogenase A subunit | chr3:9795226-9796848 FORWARD LENGTH=396	32	40	36	31
AT3G25520.1	| Symbols: ATL5, PGY3, OLI5, RPL5A | ribosomal protein L5 | chr3:9269573-9271327 REVERSE LENGTH=301	41	44	36	36
AT5G35360.3	| Symbols: CAC2 | acetyl Co-enzyme a carboxylase biotin carboxylase subunit | chr5:13584300-13588163 FORWARD LENGTH=555	36	26	35	31
AT1G24510.1	| Symbols: | TCP-1/cpn60 chaperonin family protein | chr1:8685504-8688101 REVERSE LENGTH=535	20	30	35	36
AT3G53750.1	| Symbols: ACT3 | actin 3 | chr3:19915924-19917371 FORWARD LENGTH=377	23	32	35	38
AT2G37620.1	| Symbols: ACT1, AAc1 | actin 1 | chr2:15779761-15781241 FORWARD LENGTH=377	23	32	35	38
ATCG00500.1	| Symbols: ACCD | acetyl-CoA carboxylase carboxyl transferase subunit beta | chrC:57075-58541 FORWARD LENGTH=488	26	33	35	36
AT1G07890.3	| Symbols: APX1, MEE6, CS1, ATAPX1, ATAPX01 | ascorbate peroxidase 1 | chr1:2438005-2439435 FORWARD LENGTH=250	31	35	35	38
AT5G55230.2	| Symbols: MAP65-1 | microtubule-associated proteins 65-1 | chr5:22402716-22405182 FORWARD LENGTH=616	23	23	34	30
AT3G22330.1	| Symbols: PMH2, ATRH53 | putative mitochondrial RNA helicase 2 | chr3:7892641-7895145 FORWARD LENGTH=616	29	27	34	26
AT3G09790.1	| Symbols: UBQ8 | ubiquitin 8 | chr3:3004111-3006006 REVERSE LENGTH=631	24	31	34	31
AT5G09590.1	| Symbols: MTHSC70-2, HSC70-5 | mitochondrial HSO70 2 | chr5:2975721-2978508 FORWARD LENGTH=682	28	33	34	45
AT1G64740.1	| Symbols: TUA1 | alpha-1 tubulin | chr1:24050114-24052296 FORWARD LENGTH=450	22	34	34	29
AT3G03780.1	| Symbols: ATMS2, MS2 | methionine synthase 2 | chr3:957602-960740 FORWARD LENGTH=765	35	37	34	38
AT4G01310.1	| Symbols: | Ribosomal L5P family protein | chr4:544166-545480 REVERSE LENGTH=262	26	37	34	34
AT1G66580.1	| Symbols: SAG24, RPL10C | senescence associated gene 24 | chr1:24839208-24840439 FORWARD LENGTH=221	28	39	34	36
AT1G78900.1	| Symbols: VHA-A | vacuolar ATP synthase subunit A | chr1:29660463-29664575 FORWARD LENGTH=623	36	42	34	37
AT4G17390.1	| Symbols: | Ribosomal protein L23/L15e family protein | chr4:9714407-9715545 REVERSE LENGTH=204	29	43	34	38
AT4G16720.1	| Symbols: | Ribosomal protein L23/L15e family protein | chr4:9400156-9401315 REVERSE LENGTH=204	29	43	34	38
AT3G56340.1	| Symbols: | Ribosomal protein S26e family protein | chr3:20892309-20893343 REVERSE LENGTH=130	38	43	34	35
AT3G02260.1	| Symbols: BIG, DOC1, TIR3, UMB1, ASA1, LPR1, CRM1 | auxin transport protein (BIG) | chr3:431152-448489 REVERSE LENGTH=5098	26	22	33	48
AT5G16070.1	| Symbols: | TCP-1/cpn60 chaperonin family protein | chr5:5247549-5251050 REVERSE LENGTH=535	29	24	33	37
AT2G20580.1	| Symbols: RPN1A, ATRPN1A | 26S proteasome regulatory subunit S2 1A | chr2:8859211-8864699 FORWARD LENGTH=891	24	24	33	33
AT4G36020.1	| Symbols: CSDP1 | cold shock domain protein 1 | chr4:17043443-17044342 REVERSE LENGTH=299	22	25	33	27
AT1G11910.1	| Symbols: APA1, ATAPA1 | aspartic proteinase A1 | chr1:4017119-4019874 REVERSE LENGTH=506	21	25	33	25
AT3G13930.1	| Symbols: | Dihydrolipoamide acetyltransferase, long form protein | chr3:4596240-4600143 FORWARD LENGTH=539	22	28	33	38
AT1G34430.1	| Symbols: EMB3003 | 2-oxoacid dehydrogenases acyltransferase family protein | chr1:12588027-12590084 REVERSE LENGTH=465	30	29	33	35
AT3G14067.1	| Symbols: | Subtilase family protein | chr3:4658421-4660754 REVERSE LENGTH=777	19	29	33	27
AT1G29965.1	| Symbols: | Ribosomal protein L18ae/LX family protein | chr1:10498458-10499373 REVERSE LENGTH=178	34	32	33	38
AT1G29970.2	| Symbols: RPL18AA | 60S ribosomal protein L18A-1 | chr1:10498458-10501311 REVERSE LENGTH=312	33	32	33	37
AT3G20050.1	| Symbols: ATTCP-1, TCP-1 | T-complex protein 1 alpha subunit | chr3:6998544-7002266 REVERSE LENGTH=545	24	32	33	32
AT2G28000.1	| Symbols: CPN60A, CH-CPN60A, SLP | chaperonin-60alpha | chr2:11926603-11929184 FORWARD LENGTH=586	32	36	33	31
AT5G36880.2	| Symbols: ACS | acetyl-CoA synthetase | chr5:14534961-14540296 REVERSE LENGTH=743	33	45	33	36
AT5G56740.1	| Symbols: HAG2, HAC7, HAG02, HAC07 | histone acetyltransferase of the GNAT family 2 | chr5:22953009-22955577 REVERSE LENGTH=467	44	45	33	33
AT3G16470.1	| Symbols: JR1 | Mannose-binding lectin superfamily protein | chr3:5596096-5597709 REVERSE LENGTH=451	65	73	33	37
AT5G20010.1	| Symbols: RAN-1, RAN1, ATRAN1 | RAS-related nuclear protein-1 | chr5:6760364-6761747 FORWARD LENGTH=221	22	23	32	28
AT1G02840.1	| Symbols: SR1, ATSRP34, SRP34, SR34, At-SR34 | RNA-binding (RRM/RBD/RNP motifs) family protein | chr1:626918-629583 FORWARD LENGTH=303	31	26	32	27
AT2G13540.1	| Symbols: ENS, ABH1, CBP80, ATCBP80 | ARM repeat superfamily protein | chr2:5637053-5642813 FORWARD LENGTH=848	24	29	32	33
AT3G11630.1	| Symbols: | Thioredoxin superfamily protein | chr3:3672189-3673937 FORWARD LENGTH=266	27	29	32	32
AT1G12900.1	| Symbols: GAPA-2 | glyceraldehyde 3-phosphate dehydrogenase A subunit 2 | chr1:4392634-4394283 REVERSE LENGTH=399	28	31	32	29
AT3G46970.1	| Symbols: ATPHS2, PHS2 | alpha-glucan phosphorylase 2 | chr3:17301625-17306111 REVERSE LENGTH=841	35	33	32	45
AT2G17870.1	| Symbols: ATCSP3, CSP3 | cold shock domain protein 3 | chr2:7764276-7765181 REVERSE LENGTH=301	29	36	32	29
AT1G19100.1	| Symbols: | Histidine kinase-, DNA gyrase B-, and HSP90-like ATPase family protein | chr1:6595560-6601159 FORWARD LENGTH=663	0	0	31	27
AT3G49010.1	| Symbols: ATBBC1, BBC1, RSU2 | breast basic conserved 1 | chr3:18166971-18168047 REVERSE LENGTH=206	27	27	31	30
AT5G06290.1	| Symbols: 2-Cys Prx B, 2CPB | 2-cysteine peroxiredoxin B | chr5:1919380-1921211 FORWARD LENGTH=273	24	28	31	28
AT2G42520.1	| Symbols: | P-loop containing nucleoside triphosphate hydrolases superfamily protein | chr2:17705382-17708744 FORWARD LENGTH=633	27	29	31	29
AT3G58570.1	| Symbols: | P-loop containing nucleoside triphosphate hydrolases superfamily protein | chr3:21657099-21660352 FORWARD LENGTH=646	30	29	31	29
AT4G20360.1	| Symbols: ATRAB8D, ATRABE1B, RABE1b | RAB GTPase homolog E1B | chr4:10990036-10991466 FORWARD LENGTH=476	27	31	31	30
AT5G65780.2	| Symbols: ATBCAT-5 | branched-chain amino acid aminotransferase 5 / branched-chain amino acid transaminase 5 (BCAT5) | chr5:26311587-26315610 FORWARD LENGTH=1018	33	32	31	34
AT5G65770.2	| Symbols: LINC4 | little nuclei4 | chr5:26311587-26315544 FORWARD LENGTH=1042	33	32	31	34
AT4G31700.1	| Symbols: RPS6, RPS6A | ribosomal protein S6 | chr4:15346306-15347714 REVERSE LENGTH=250	36	33	31	36
AT3G23600.1	| Symbols: | alpha/beta-Hydrolases superfamily protein | chr3:8473833-8475655 FORWARD LENGTH=239	25	33	31	34
AT3G06650.1	| Symbols: ACLB-1 | ATP-citrate lyase B-1 | chr3:2079247-2082633 REVERSE LENGTH=608	30	34	31	32
AT3G02520.1	| Symbols: GRF7, GF14 NU | general regulatory factor 7 | chr3:526800-527915 REVERSE LENGTH=265	21	34	31	30
AT3G12145.1	| Symbols: FLR1, FLOR1 | Leucine-rich repeat (LRR) family protein | chr3:3874764-3876075 REVERSE LENGTH=325	29	36	31	31
AT5G39740.1	| Symbols: OLI7, RPL5B | ribosomal protein L5 B | chr5:15903365-15905185 FORWARD LENGTH=301	38	36	31	31
AT4G00100.1	| Symbols: ATRPS13A, RPS13, PFL2, RPS13A | ribosomal protein S13A | chr4:37172-38123 FORWARD LENGTH=151	31	38	31	32
AT3G60770.1	| Symbols: | Ribosomal protein S13/S15 | chr3:22460525-22461656 REVERSE LENGTH=151	31	39	31	33
AT4G34670.1	| Symbols: | Ribosomal protein S3Ae | chr4:16548724-16550222 FORWARD LENGTH=262	36	41	31	41
AT3G13300.1	| Symbols: VCS | Transducin/WD40 repeat-like superfamily protein | chr3:4304085-4309949 FORWARD LENGTH=1344	19	21	30	30
AT5G13510.1	| Symbols: | Ribosomal protein L10 family protein | chr5:4341294-4341956 FORWARD LENGTH=220	8	21	30	21
AT1G78630.1	| Symbols: emb1473 | Ribosomal protein L13 family protein | chr1:29575997-29577406 FORWARD LENGTH=241	30	23	30	21
AT3G19760.1	| Symbols: EIF4A-III | eukaryotic initiation factor 4A-III | chr3:6863790-6866242 FORWARD LENGTH=408	19	24	30	24
AT3G57410.1	| Symbols: VLN3, ATVLN3 | villin 3 | chr3:21243615-21249809 REVERSE LENGTH=965	21	24	30	23
AT5G46430.1	| Symbols: | Ribosomal protein L32e | chr5:18833429-18834409 FORWARD LENGTH=133	19	26	30	27
AT3G63490.1	| Symbols: | Ribosomal protein L1p/L10e family | chr3:23444269-23446020 FORWARD LENGTH=346	29	28	30	27
AT5G23740.1	| Symbols: RPS11-BETA | ribosomal protein S11-beta | chr5:8008251-8009330 REVERSE LENGTH=159	24	28	30	26
AT4G18040.1	| Symbols: EIF4E, CUM1, AT.EIF4E1, eIF4E1 | eukaryotic translation initiation factor 4E | chr4:10016724-10018151 REVERSE LENGTH=235	27	32	30	34
AT3G60240.4	| Symbols: EIF4G, CUM2 | eukaryotic translation initiation factor 4G | chr3:22261842-22268295 FORWARD LENGTH=1727	30	33	30	27
AT1G41880.1	| Symbols: | Ribosomal protein L35Ae family protein | chr1:15651585-15652427 REVERSE LENGTH=111	27	34	30	37
AT5G15200.1	| Symbols: | Ribosomal protein S4 | chr5:4935124-4936334 REVERSE LENGTH=198	33	36	30	33
AT3G55610.1	| Symbols: P5CS2 | delta 1-pyrroline-5-carboxylate synthase 2 | chr3:20624278-20628989 REVERSE LENGTH=726	31	38	30	35
AT2G27720.2	| Symbols: | 60S acidic ribosomal protein family | chr2:11818696-11819370 FORWARD LENGTH=130	16	24	29	35
AT2G47170.1	| Symbols: ARF1A1C | Ras-related small GTP-binding family protein | chr2:19367264-19368518 FORWARD LENGTH=181	25	25	29	31
AT1G10630.1	| Symbols: ATARFA1F, ARFA1F | ADP-ribosylation factor A1F | chr1:3513189-3514230 REVERSE LENGTH=181	25	25	29	31
AT1G09620.1	| Symbols: | ATP binding;leucine-tRNA ligases;aminoacyl-tRNA ligases;nucleotide binding;ATP binding;aminoacyl-tRNA ligases | chr1:3113077-3116455 REVERSE LENGTH=1091	28	26	29	31
AT5G48900.1	| Symbols: | Pectin lyase-like superfamily protein | chr5:19825240-19828909 FORWARD LENGTH=417	26	27	29	25
AT5G07030.1	| Symbols: | Eukaryotic aspartyl protease family protein | chr5:2183600-2185717 REVERSE LENGTH=455	29	29	29	33
AT5G49460.1	| Symbols: ACLB-2 | ATP citrate lyase subunit B 2 | chr5:20055048-20058195 FORWARD LENGTH=608	31	30	29	30
AT2G36160.1	| Symbols: | Ribosomal protein S11 family protein | chr2:15169925-15171159 FORWARD LENGTH=150	34	31	29	32
AT5G02960.1	| Symbols: | Ribosomal protein S12/S23 family protein | chr5:693280-694396 REVERSE LENGTH=142	16	31	29	26
AT3G11510.1	| Symbols: | Ribosomal protein S11 family protein | chr3:3623757-3624866 REVERSE LENGTH=150	34	32	29	32
AT1G23310.1	| Symbols: GGT1, AOAT1, GGAT1 | glutamate:glyoxylate aminotransferase | chr1:8268720-8271329 REVERSE LENGTH=481	28	35	29	28
AT1G07320.1	| Symbols: RPL4 | ribosomal protein L4 | chr1:2249190-2250189 FORWARD LENGTH=282	24	36	29	28
AT2G13560.1	| Symbols: NAD-ME1 | NAD-dependent malic enzyme 1 | chr2:5650089-5655103 FORWARD LENGTH=623	23	21	28	24
AT1G72970.1	| Symbols: HTH, EDA17 | Glucose-methanol-choline (GMC) oxidoreductase family protein | chr1:27452872-27455706 FORWARD LENGTH=594	20	22	28	35
AT5G44500.1	| Symbols: | Small nuclear ribonucleoprotein family protein | chr5:17927505-17928269 FORWARD LENGTH=254	22	22	28	23
AT4G20440.1	| Symbols: smB | small nuclear ribonucleoprotein associated protein B | chr4:11022843-11023616 REVERSE LENGTH=257	23	22	28	23
AT3G53030.1	| Symbols: SRPK4 | ser/arg-rich protein kinase 4 | chr3:19662412-19664362 FORWARD LENGTH=529	18	22	28	21
AT3G22960.1	| Symbols: PKP1, PKP-ALPHA | Pyruvate kinase family protein | chr3:8139369-8141771 FORWARD LENGTH=596	27	24	28	28
AT3G27850.1	| Symbols: RPL12-C | ribosomal protein L12-C | chr3:10324905-10325468 FORWARD LENGTH=187	13	25	28	26
AT3G27830.1	| Symbols: RPL12-A, RPL12 | ribosomal protein L12-A | chr3:10318576-10319151 FORWARD LENGTH=191	13	25	28	26
AT1G70490.1	| Symbols: ATARFA1D, ARFA1D | Ras-related small GTP-binding family protein | chr1:26564162-26565152 REVERSE LENGTH=181	0	27	28	30
AT3G05530.1	| Symbols: RPT5A, ATS6A.2 | regulatory particle triple-A ATPase 5A | chr3:1603540-1605993 FORWARD LENGTH=424	24	27	28	30
AT1G23490.1	| Symbols: ATARFA1A, ATARF1, ATARF, ARF1 | ADP-ribosylation factor 1 | chr1:8337232-8338373 FORWARD LENGTH=181	24	27	28	30
AT5G59370.1	| Symbols: ACT4 | actin 4 | chr5:23950109-23951586 FORWARD LENGTH=377	20	28	28	34
AT3G46520.1	| Symbols: ACT12 | actin-12 | chr3:17128567-17129981 FORWARD LENGTH=377	20	28	28	34
AT3G52580.1	| Symbols: | Ribosomal protein S11 family protein | chr3:19503324-19504701 FORWARD LENGTH=150	33	30	28	32
AT3G52140.4	| Symbols: | tetratricopeptide repeat (TPR)-containing protein | chr3:19333232-19341295 FORWARD LENGTH=1419	24	19	27	24
AT5G22330.1	| Symbols: ATTIP49A, RIN1 | P-loop containing nucleoside triphosphate hydrolases superfamily protein | chr5:7391026-7394071 REVERSE LENGTH=458	14	20	27	24
AT3G11830.1	| Symbols: | TCP-1/cpn60 chaperonin family protein | chr3:3732734-3736156 FORWARD LENGTH=557	28	21	27	28
AT1G60420.1	| Symbols: | DC1 domain-containing protein | chr1:22261978-22264243 FORWARD LENGTH=578	27	23	27	27
AT5G20020.1	| Symbols: RAN2 | RAS-related GTP-binding nuclear protein 2 | chr5:6762817-6764381 FORWARD LENGTH=221	19	23	27	21
AT3G11250.1	| Symbols: | Ribosomal protein L10 family protein | chr3:3521453-3522826 FORWARD LENGTH=323	11	25	27	21
AT1G76030.1	| Symbols: | ATPase, V1 complex, subunit B protein | chr1:28534134-28536916 FORWARD LENGTH=486	25	26	27	26
AT1G20260.1	| Symbols: | ATPase, V1 complex, subunit B protein | chr1:7016971-7020290 FORWARD LENGTH=487	25	26	27	26
AT4G38740.1	| Symbols: ROC1 | rotamase CYP 1 | chr4:18083620-18084138 REVERSE LENGTH=172	28	28	27	28
AT1G20020.1	| Symbols: ATLFNR2, FNR2 | ferredoxin-NADP(+)-oxidoreductase 2 | chr1:6942851-6944868 FORWARD LENGTH=369	24	28	27	23
AT3G07010.1	| Symbols: | Pectin lyase-like superfamily protein | chr3:2212973-2216306 REVERSE LENGTH=416	26	29	27	30
AT3G61240.1	| Symbols: | DEA(D/H)-box RNA helicase family protein | chr3:22666590-22669154 FORWARD LENGTH=498	25	30	27	28
AT1G20630.1	| Symbols: CAT1 | catalase 1 | chr1:7146812-7149609 FORWARD LENGTH=492	32	30	27	28
AT3G59970.3	| Symbols: MTHFR1 | methylenetetrahydrofolate reductase 1 | chr3:22151303-22154323 FORWARD LENGTH=592	32	32	27	28
AT3G12780.1	| Symbols: PGK1 | phosphoglycerate kinase 1 | chr3:4061127-4063140 REVERSE LENGTH=481	26	34	27	28
AT2G40590.1	| Symbols: | Ribosomal protein S26e family protein | chr2:16945215-16946345 REVERSE LENGTH=131	28	34	27	24
AT1G42970.1	| Symbols: GAPB | glyceraldehyde-3-phosphate dehydrogenase B subunit | chr1:16127552-16129584 FORWARD LENGTH=447	33	35	27	27
AT5G07350.2	| Symbols: Tudor1, AtTudor1, TSN1 | TUDOR-SN protein 1 | chr5:2320021-2324892 REVERSE LENGTH=1007	32	35	27	26
AT2G18110.1	| Symbols: | Translation elongation factor EF1B/ribosomal protein S6 family protein | chr2:7872636-7873713 FORWARD LENGTH=231	31	37	27	29
AT3G18780.2	| Symbols: ACT2, DER1, LSR2, ENL2 | actin 2 | chr3:6475535-6476832 FORWARD LENGTH=377	30	39	27	30
AT1G49240.1	| Symbols: ACT8 | actin 8 | chr1:18216539-18217947 FORWARD LENGTH=377	30	39	27	30
AT1G33140.1	| Symbols: PGY2 | Ribosomal protein L6 family | chr1:12023360-12024502 FORWARD LENGTH=194	36	46	27	30
AT1G33120.1	| Symbols: | Ribosomal protein L6 family | chr1:12010986-12012223 FORWARD LENGTH=194	36	46	27	30
AT2G38770.1	| Symbols: EMB2765 | P-loop containing nucleoside triphosphate hydrolases superfamily protein | chr2:16203185-16210253 REVERSE LENGTH=1509	41	50	27	31
AT3G06720.1	| Symbols: AT-IMP, ATKAP ALPHA, AIMP ALPHA, IMPA-1, IMPA1 | importin alpha isoform 1 | chr3:2120559-2123555 FORWARD LENGTH=532	18	18	26	25
AT5G48880.2	| Symbols: PKT2, KAT5 | peroxisomal 3-keto-acyl-CoA thiolase 2 | chr5:19814576-19817021 REVERSE LENGTH=457	21	18	26	23
AT1G52360.2	| Symbols: | Coatomer, beta' subunit | chr1:19499420-19505397 FORWARD LENGTH=970	20	24	26	25
AT1G47128.1	| Symbols: RD21, RD21A | Granulin repeat cysteine protease family protein | chr1:17283139-17285609 REVERSE LENGTH=462	25	24	26	24
AT4G38970.1	| Symbols: FBA2 | fructose-bisphosphate aldolase 2 | chr4:18163714-18165659 REVERSE LENGTH=398	31	25	26	19
AT3G62290.1	| Symbols: ATARFA1E, ARFA1E | ADP-ribosylation factor A1E | chr3:23052287-23053545 FORWARD LENGTH=181	0	26	26	29
AT1G18450.1	| Symbols: ATARP4, ARP4 | actin-related protein 4 | chr1:6348199-6351766 FORWARD LENGTH=441	20	27	26	24
AT3G53020.1	| Symbols: STV1, RPL24B, RPL24 | Ribosomal protein L24e family protein | chr3:19660749-19661912 REVERSE LENGTH=163	19	27	26	23
AT1G26630.1	| Symbols: FBR12, ATELF5A-2, ELF5A-2 | Eukaryotic translation initiation factor 5A-1 (eIF-5A 1) protein | chr1:9205968-9207098 FORWARD LENGTH=159	19	27	26	22
AT3G55750.1	| Symbols: | Ribosomal protein L35Ae family protein | chr3:20698641-20699553 FORWARD LENGTH=111	22	29	26	35
AT1G78570.1	| Symbols: RHM1, ROL1, ATRHM1 | rhamnose biosynthesis 1 | chr1:29550110-29552207 FORWARD LENGTH=669	22	31	26	27
AT2G40510.1	| Symbols: | Ribosomal protein S26e family protein | chr2:16918506-16919623 FORWARD LENGTH=133	28	33	26	24
AT2G37230.1	| Symbols: | Tetratricopeptide repeat (TPR)-like superfamily protein | chr2:15637177-15639450 REVERSE LENGTH=757	34	36	26	30
AT3G07100.1	| Symbols: ERMO2, SEC24A | Sec23/Sec24 protein transport family protein | chr3:2245689-2250077 REVERSE LENGTH=1038	11	8	25	11
AT4G21710.1	| Symbols: NRPB2, EMB1989, RPB2 | DNA-directed RNA polymerase family protein | chr4:11535684-11542200 REVERSE LENGTH=1188	12	15	25	19
AT5G36160.1	| Symbols: | Tyrosine transaminase family protein | chr5:14233261-14235129 REVERSE LENGTH=420	12	16	25	24
AT1G32990.1	| Symbols: PRPL11 | plastid ribosomal protein l11 | chr1:11955827-11957139 FORWARD LENGTH=222	5	19	25	23
AT1G78300.1	| Symbols: GRF2, 14-3-3OMEGA, GF14 OMEGA | general regulatory factor 2 | chr1:29461883-29463052 FORWARD LENGTH=259	20	22	25	28
AT2G33210.1	| Symbols: HSP60-2 | heat shock protein 60-2 | chr2:14075093-14078568 REVERSE LENGTH=585	24	22	25	28
AT1G13880.1	| Symbols: | ELM2 domain-containing protein | chr1:4749603-4750967 FORWARD LENGTH=424	25	22	25	22
AT2G42600.2	| Symbols: ATPPC2, PPC2 | phosphoenolpyruvate carboxylase 2 | chr2:17734541-17738679 REVERSE LENGTH=963	24	23	25	35
AT3G23990.1	| Symbols: HSP60, HSP60-3B | heat shock protein 60 | chr3:8669013-8672278 FORWARD LENGTH=577	28	23	25	35
AT3G14600.1	| Symbols: | Ribosomal protein L18ae/LX family protein | chr3:4910773-4911933 FORWARD LENGTH=178	25	23	25	26
AT3G49910.1	| Symbols: | Translation protein SH3-like family protein | chr3:18504311-18504751 FORWARD LENGTH=146	18	25	25	23
AT4G38130.1	| Symbols: HD1, ATHD1, HDA1, RPD3A, HDA19, ATHDA19 | histone deacetylase 1 | chr4:17896493-17899057 REVERSE LENGTH=501	34	27	25	28
AT5G16050.1	| Symbols: GRF5, GF14 UPSILON | general regulatory factor 5 | chr5:5244008-5245402 REVERSE LENGTH=268	17	30	25	27
AT5G06850.1	| Symbols: | C2 calcium/lipid-binding plant phosphoribosyltransferase family protein | chr5:2127200-2129584 REVERSE LENGTH=794	46	34	25	20
AT1G09770.1	| Symbols: ATCDC5, CDC5, ATMYBCDC5 | cell division cycle 5 | chr1:3162002-3165122 FORWARD LENGTH=844	49	41	25	20
AT5G43990.2	| Symbols: SUVR2, SDG18 | SET-domain containing protein lysine methyltransferase family protein | chr5:17698454-17701733 FORWARD LENGTH=740	6	9	24	22
AT1G45000.1	| Symbols: | AAA-type ATPase family protein | chr1:17009220-17011607 FORWARD LENGTH=399	15	16	24	17
AT4G05420.1	| Symbols: DDB1A | damaged DNA binding protein 1A | chr4:2746288-2752663 FORWARD LENGTH=1088	19	19	24	32
AT5G47700.1	| Symbols: | 60S acidic ribosomal protein family | chr5:19328019-19328724 REVERSE LENGTH=113	11	20	24	24
AT3G09880.1	| Symbols: ATB' BETA | Protein phosphatase 2A regulatory B subunit family protein | chr3:3029902-3031931 FORWARD LENGTH=499	16	21	24	21
AT5G58290.1	| Symbols: RPT3 | regulatory particle triple-A ATPase 3 | chr5:23569155-23571116 FORWARD LENGTH=408	29	25	24	25
AT5G40270.1	| Symbols: | HD domain-containing metal-dependent phosphohydrolase family protein | chr5:16093394-16097093 REVERSE LENGTH=473	32	26	24	27
AT2G36620.1	| Symbols: RPL24A | ribosomal protein L24 | chr2:15350548-15351819 REVERSE LENGTH=164	18	26	24	23
AT3G01500.2	| Symbols: CA1 | carbonic anhydrase 1 | chr3:194853-197873 REVERSE LENGTH=347	29	27	24	29
AT1G62390.1	| Symbols: Phox2 | Octicosapeptide/Phox/Bem1p (PB1) domain-containing protein / tetratricopeptide repeat (TPR)-containing protein | chr1:23084632-23086887 REVERSE LENGTH=751	33	28	24	26
AT1G04510.1	| Symbols: MAC3A | MOS4-associated complex 3A | chr1:1226749-1230592 FORWARD LENGTH=523	34	45	24	28
AT1G65440.1	| Symbols: GTB1 | global transcription factor group B1 | chr1:24306945-24314327 REVERSE LENGTH=1647	11	10	23	25
AT2G41740.1	| Symbols: VLN2, ATVLN2 | villin 2 | chr2:17410962-17416878 REVERSE LENGTH=976	16	12	23	17
AT5G43330.1	| Symbols: | Lactate/malate dehydrogenase family protein | chr5:17390552-17392449 FORWARD LENGTH=332	21	15	23	18
AT4G31480.1	| Symbols: | Coatomer, beta subunit | chr4:15264145-15267384 FORWARD LENGTH=948	12	16	23	26
AT5G43010.1	| Symbols: RPT4A | regulatory particle triple-A ATPase 4A | chr5:17248563-17251014 REVERSE LENGTH=399	15	16	23	17
AT1G28290.1	| Symbols: AGP31 | arabinogalactan protein 31 | chr1:9889331-9890843 REVERSE LENGTH=359	14	17	23	28
AT3G29360.1	| Symbols: | UDP-glucose 6-dehydrogenase family protein | chr3:11267375-11268817 REVERSE LENGTH=480	20	18	23	19
AT1G05460.1	| Symbols: SDE3 | P-loop containing nucleoside triphosphate hydrolases superfamily protein | chr1:1601357-1604658 REVERSE LENGTH=1002	19	19	23	21
AT2G47940.1	| Symbols: DEGP2 | DEGP protease 2 | chr2:19618372-19622164 REVERSE LENGTH=607	17	19	23	20
AT1G01100.1	| Symbols: | 60S acidic ribosomal protein family | chr1:50284-50954 REVERSE LENGTH=112	17	20	23	28
AT4G30800.1	| Symbols: | Nucleic acid-binding, OB-fold-like protein | chr4:15001216-15002392 FORWARD LENGTH=159	21	20	23	20
AT5G67630.1	| Symbols: | P-loop containing nucleoside triphosphate hydrolases superfamily protein | chr5:26967535-26969306 REVERSE LENGTH=469	19	20	23	19
AT1G11860.1	| Symbols: | Glycine cleavage T-protein family | chr1:4001801-4003245 FORWARD LENGTH=408	23	21	23	25
AT5G23900.1	| Symbols: | Ribosomal protein L13e family protein | chr5:8064176-8065081 REVERSE LENGTH=206	16	21	23	21
AT5G19990.1	| Symbols: RPT6A, ATSUG1 | regulatory particle triple-A ATPase 6A | chr5:6752144-6754918 FORWARD LENGTH=419	24	21	23	20
AT2G32080.1	| Symbols: PUR ALPHA-1 | purin-rich alpha 1 | chr2:13642716-13644036 REVERSE LENGTH=296	26	24	23	24
AT4G38510.5	| Symbols: | ATPase, V1 complex, subunit B protein | chr4:18011155-18014897 REVERSE LENGTH=494	23	25	23	23
AT4G33680.1	| Symbols: AGD2 | Pyridoxal phosphate (PLP)-dependent transferases superfamily protein | chr4:16171847-16174630 REVERSE LENGTH=461	22	25	23	20
AT1G53310.1	| Symbols: ATPPC1, PEPC1, ATPEPC1, PPC1 | phosphoenolpyruvate carboxylase 1 | chr1:19884261-19888070 REVERSE LENGTH=967	28	26	23	34
AT1G26910.1	| Symbols: RPL10B | Ribosomal protein L16p/L10e family protein | chr1:9321709-9322813 FORWARD LENGTH=221	23	28	23	28
AT5G50920.1	| Symbols: CLPC, ATHSP93-V, HSP93-V, DCA1, CLPC1 | CLPC homologue 1 | chr5:20715710-20719800 REVERSE LENGTH=929	24	28	23	27
AT5G62270.2	| Symbols: | FUNCTIONS IN: molecular_function unknown; INVOLVED IN: biological_process unknown; LOCATED IN: cellular_component unknown; BEST Arabidopsis thaliana protein match is: mucin-related (TAIR:AT2G02880.1). | chr5:25012227-25014486 FORWARD LENGTH=420	31	28	23	20
AT1G30580.1	| Symbols: | GTP binding | chr1:10831953-10835454 REVERSE LENGTH=394	39	29	23	29
AT5G16130.1	| Symbols: | Ribosomal protein S7e family protein | chr5:5268984-5269912 FORWARD LENGTH=190	18	31	23	26
AT3G02930.1	| Symbols: | Plant protein of unknown function (DUF827) | chr3:655306-658319 FORWARD LENGTH=806	43	34	23	28
AT3G60750.1	| Symbols: | Transketolase | chr3:22454004-22456824 FORWARD LENGTH=741	38	42	23	39
AT3G11964.1	| Symbols: | RNA binding;RNA binding | chr3:3793957-3806626 REVERSE LENGTH=1896	37	42	23	33
AT5G55070.1	| Symbols: | Dihydrolipoamide succinyltransferase | chr5:22347637-22350409 FORWARD LENGTH=464	11	11	22	22
AT1G17720.1	| Symbols: ATB BETA | Protein phosphatase 2A, regulatory subunit PR55 | chr1:6093949-6098065 REVERSE LENGTH=501	13	16	22	20
AT1G50200.1	| Symbols: ALATS, ACD | Alanyl-tRNA synthetase | chr1:18591429-18598311 REVERSE LENGTH=1003	20	17	22	24
AT4G15000.1	| Symbols: | Ribosomal L27e protein family | chr4:8571896-8572303 FORWARD LENGTH=135	17	18	22	21
AT5G22060.1	| Symbols: ATJ2, J2 | DNAJ homologue 2 | chr5:7303798-7305668 REVERSE LENGTH=419	19	19	22	21
AT4G00660.2	| Symbols: RH8, ATRH8 | RNAhelicase-like 8 | chr4:274638-277438 FORWARD LENGTH=505	16	20	22	23
AT3G62310.1	| Symbols: | RNA helicase family protein | chr3:23057516-23060561 REVERSE LENGTH=726	25	20	22	21
AT1G22300.1	| Symbols: GRF10, 14-3-3EPSILON, GF14 EPSILON | general regulatory factor 10 | chr1:7879146-7881103 REVERSE LENGTH=254	14	20	22	19
AT3G18060.1	| Symbols: | transducin family protein / WD-40 repeat family protein | chr3:6183880-6186788 FORWARD LENGTH=609	15	20	22	15
AT2G45810.1	| Symbols: | DEA(D/H)-box RNA helicase family protein | chr2:18859836-18862318 FORWARD LENGTH=528	24	21	22	24
AT3G15980.5	| Symbols: | Coatomer, beta' subunit | chr3:5412015-5418313 REVERSE LENGTH=930	15	21	22	20
AT3G57490.1	| Symbols: | Ribosomal protein S5 family protein | chr3:21279824-21280887 REVERSE LENGTH=276	24	22	22	21
AT5G63110.1	| Symbols: HDA6, AXE1, ATHDA6, RTS1, RPD3B, SIL1 | histone deacetylase 6 | chr5:25315834-25318227 REVERSE LENGTH=471	29	23	22	27
AT1G43190.1	| Symbols: PTB3 | polypyrimidine tract-binding protein 3 | chr1:16275432-16278185 REVERSE LENGTH=432	23	23	22	20
AT1G70600.1	| Symbols: | Ribosomal protein L18e/L15 superfamily protein | chr1:26621168-26621608 REVERSE LENGTH=146	22	24	22	29
AT1G23290.1	| Symbols: RPL27A, RPL27AB | Ribosomal protein L18e/L15 superfamily protein | chr1:8263007-8263447 FORWARD LENGTH=146	22	24	22	29
AT3G18740.1	| Symbols: | Ribosomal protein L7Ae/L30e/S12e/Gadd45 family protein | chr3:6453437-6453870 FORWARD LENGTH=112	20	24	22	23
AT2G43770.1	| Symbols: | Transducin/WD40 repeat-like superfamily protein | chr2:18134272-18135303 REVERSE LENGTH=343	21	24	22	21
AT1G19570.1	| Symbols: DHAR1, ATDHAR1, DHAR5 | dehydroascorbate reductase | chr1:6773462-6774413 REVERSE LENGTH=213	28	24	22	21
AT4G39330.1	| Symbols: ATCAD9, CAD9 | cinnamyl alcohol dehydrogenase 9 | chr4:18291268-18292772 FORWARD LENGTH=360	18	24	22	19
AT2G47240.1	| Symbols: CER8, LACS1 | AMP-dependent synthetase and ligase family protein | chr2:19393835-19397616 FORWARD LENGTH=660	18	26	22	28
AT1G75940.1	| Symbols: ATA27, BGLU20 | Glycosyl hydrolase superfamily protein | chr1:28511198-28514044 FORWARD LENGTH=535	43	45	22	26
AT4G25630.1	| Symbols: FIB2, ATFIB2 | fibrillarin 2 | chr4:13074239-13076205 FORWARD LENGTH=320	37	52	22	29
AT1G52040.1	| Symbols: MBP1, ATMBP | myrosinase-binding protein 1 | chr1:19350595-19352578 REVERSE LENGTH=462	78	113	22	22
AT4G31490.1	| Symbols: | Coatomer, beta subunit | chr4:15269460-15272693 FORWARD LENGTH=948	12	13	21	24
AT5G11520.1	| Symbols: ASP3, YLS4 | aspartate aminotransferase 3 | chr5:3685257-3687721 REVERSE LENGTH=449	8	15	21	18
AT1G12000.1	| Symbols: | Phosphofructokinase family protein | chr1:4050159-4053727 REVERSE LENGTH=566	12	17	21	18
AT1G70070.1	| Symbols: EMB25, PDE317, ISE2 | DEAD/DEAH box helicase, putative | chr1:26390016-26394148 REVERSE LENGTH=1171	22	18	21	15
AT1G02780.1	| Symbols: emb2386 | Ribosomal protein L19e family protein | chr1:608120-609391 REVERSE LENGTH=214	18	20	21	20
AT1G74470.1	| Symbols: | Pyridine nucleotide-disulphide oxidoreductase family protein | chr1:27991248-27992845 FORWARD LENGTH=467	19	20	21	19
AT2G19070.1	| Symbols: SHT | spermidine hydroxycinnamoyl transferase | chr2:8260185-8261958 REVERSE LENGTH=451	28	21	21	23
AT5G59810.1	| Symbols: ATSBT5.4, SBT5.4 | Subtilase family protein | chr5:24096895-24100387 REVERSE LENGTH=778	24	21	21	21
AT2G19520.1	| Symbols: FVE, ACG1, MSI4, NFC4, NFC04, ATMSI4 | Transducin family protein / WD-40 repeat family protein | chr2:8456006-8459235 FORWARD LENGTH=507	21	22	21	22
AT5G30510.1	| Symbols: RPS1, ARRPS1 | ribosomal protein S1 | chr5:11619262-11621223 REVERSE LENGTH=416	27	22	21	15
AT1G70710.1	| Symbols: ATGH9B1, CEL1, GH9B1 | glycosyl hydrolase 9B1 | chr1:26659356-26662962 REVERSE LENGTH=492	15	23	21	24
AT1G74270.1	| Symbols: | Ribosomal protein L35Ae family protein | chr1:27928415-27929466 REVERSE LENGTH=112	21	24	21	26
AT3G50000.1	| Symbols: CKA2, ATCKA2 | casein kinase II, alpha chain 2 | chr3:18534487-18536743 FORWARD LENGTH=403	16	24	21	20
AT5G62300.1	| Symbols: | Ribosomal protein S10p/S20e family protein | chr5:25021388-25022235 REVERSE LENGTH=124	21	26	21	20
AT3G45030.1	| Symbols: | Ribosomal protein S10p/S20e family protein | chr3:16471606-16472312 REVERSE LENGTH=124	21	26	21	20
AT1G77180.1	| Symbols: SKIP | chromatin protein family | chr1:28999791-29001632 REVERSE LENGTH=613	17	27	21	14
AT5G65730.1	| Symbols: XTH6 | xyloglucan endotransglucosylase/hydrolase 6 | chr5:26299080-26300290 FORWARD LENGTH=292	22	30	21	25
AT4G32551.2	| Symbols: LUG | LisH dimerisation motif;WD40/YVTN repeat-like-containing domain | chr4:15707863-15713359 FORWARD LENGTH=969	0	0	20	22
ATCG00660.1	| Symbols: RPL20 | ribosomal protein L20 | chrC:68512-68865 REVERSE LENGTH=117	12	12	20	15
AT1G04170.1	| Symbols: EIF2 GAMMA | eukaryotic translation initiation factor 2 gamma subunit | chr1:1097423-1099702 FORWARD LENGTH=465	18	13	20	10
AT1G12910.1	| Symbols: ATAN11, LWD1 | Transducin/WD40 repeat-like superfamily protein | chr1:4395114-4396154 REVERSE LENGTH=346	15	14	20	20
AT1G76010.1	| Symbols: | Alba DNA/RNA-binding protein | chr1:28528505-28530488 REVERSE LENGTH=350	20	14	20	18
AT1G20220.1	| Symbols: | Alba DNA/RNA-binding protein | chr1:7005090-7007285 REVERSE LENGTH=315	12	15	20	15
AT3G54050.1	| Symbols: HCEF1 | high cyclic electron flow 1 | chr3:20016951-20018527 FORWARD LENGTH=417	13	15	20	13
AT2G47250.1	| Symbols: | RNA helicase family protein | chr2:19399923-19402981 REVERSE LENGTH=729	24	16	20	19
AT5G58330.1	| Symbols: | lactate/malate dehydrogenase family protein | chr5:23580010-23582287 REVERSE LENGTH=443	16	17	20	23
AT1G70830.1	| Symbols: MLP28 | MLP-like protein 28 | chr1:26710203-26711395 REVERSE LENGTH=335	14	18	20	21
AT1G79990.1	| Symbols: | structural molecules | chr1:30084522-30091949 FORWARD LENGTH=1135	13	18	20	18
AT5G39850.1	| Symbols: | Ribosomal protein S4 | chr5:15950053-15951171 FORWARD LENGTH=197	17	19	20	18
AT5G54600.1	| Symbols: | Translation protein SH3-like family protein | chr5:22183046-22184403 FORWARD LENGTH=198	17	19	20	17
AT1G02140.1	| Symbols: MEE63, MAGO, HAP1 | mago nashi family protein | chr1:403467-404401 REVERSE LENGTH=150	15	19	20	15
AT5G18380.1	| Symbols: | Ribosomal protein S5 domain 2-like superfamily protein | chr5:6090253-6090693 REVERSE LENGTH=146	18	20	20	21
AT4G34110.1	| Symbols: PAB2, PABP2, ATPAB2 | poly(A) binding protein 2 | chr4:16336732-16339892 FORWARD LENGTH=629	22	20	20	19
AT1G74970.1	| Symbols: RPS9, TWN3 | ribosomal protein S9 | chr1:28157761-28159202 REVERSE LENGTH=208	13	20	20	15
ATCG00750.1	| Symbols: RPS11 | ribosomal protein S11 | chrC:78960-79376 REVERSE LENGTH=138	11	21	20	19
AT4G23920.1	| Symbols: UGE2, ATUGE2 | UDP-D-glucose/UDP-D-galactose 4-epimerase 2 | chr4:12431416-12433666 FORWARD LENGTH=350	21	21	20	18
AT1G35160.2	| Symbols: GF14 PHI | GF14 protein phi chain | chr1:12867264-12868514 FORWARD LENGTH=295	20	22	20	28
AT1G35680.1	| Symbols: | Ribosomal protein L21 | chr1:13208777-13210246 FORWARD LENGTH=220	23	22	20	21
AT1G06000.1	| Symbols: | UDP-Glycosyltransferase superfamily protein | chr1:1820495-1821802 REVERSE LENGTH=435	22	23	20	23
AT5G19510.1	| Symbols: | Translation elongation factor EF1B/ribosomal protein S6 family protein | chr5:6581854-6583137 REVERSE LENGTH=224	20	26	20	23
AT2G01140.1	| Symbols: | Aldolase superfamily protein | chr2:95006-96491 REVERSE LENGTH=391	23	28	20	23
AT4G29260.1	| Symbols: | HAD superfamily, subfamily IIIB acid phosphatase | chr4:14422310-14423409 REVERSE LENGTH=255	19	29	20	20
AT2G05990.1	| Symbols: MOD1, ENR1 | NAD(P)-binding Rossmann-fold superfamily protein | chr2:2322876-2324867 FORWARD LENGTH=390	18	30	20	19
AT1G59760.1	| Symbols: | RNA helicase, ATP-dependent, SK12/DOB1 protein | chr1:21984571-21990110 REVERSE LENGTH=988	38	40	20	28
AT3G49250.1	| Symbols: DMS3, IDN1 | defective in meristem silencing 3 | chr3:18258613-18260803 REVERSE LENGTH=420	2	2	19	18
AT2G44530.1	| Symbols: | Phosphoribosyltransferase family protein | chr2:18383732-18385974 FORWARD LENGTH=394	8	10	19	19
AT1G15750.1	| Symbols: WSIP1, TPL | Transducin family protein / WD-40 repeat family protein | chr1:5415086-5420359 REVERSE LENGTH=1131	22	12	19	19
AT2G33150.1	| Symbols: PKT3, PED1, KAT2 | peroxisomal 3-ketoacyl-CoA thiolase 3 | chr2:14047814-14050983 REVERSE LENGTH=462	20	13	19	17
AT1G80490.2	| Symbols: TPR1 | TOPLESS-related 1 | chr1:30261094-30266446 REVERSE LENGTH=1120	21	13	19	17
AT2G42910.1	| Symbols: | Phosphoribosyltransferase family protein | chr2:17856396-17858394 FORWARD LENGTH=337	14	14	19	16
AT3G63460.1	| Symbols: | transducin family protein / WD-40 repeat family protein | chr3:23431009-23437241 REVERSE LENGTH=1104	13	15	19	22
AT2G42500.1	| Symbols: PP2A-3 | protein phosphatase 2A-3 | chr2:17698099-17701226 REVERSE LENGTH=313	14	15	19	22
AT3G26060.2	| Symbols: ATPRX Q | Thioredoxin superfamily protein | chr3:9524807-9526123 FORWARD LENGTH=217	17	16	19	16
AT1G18500.1	| Symbols: MAML-4, IPMS1 | methylthioalkylmalate synthase-like 4 | chr1:6369347-6372861 FORWARD LENGTH=631	11	17	19	19
AT1G69740.1	| Symbols: HEMB1 | Aldolase superfamily protein | chr1:26232197-26234713 FORWARD LENGTH=430	18	17	19	19
AT1G10670.3	| Symbols: ACLA-1 | ATP-citrate lyase A-1 | chr1:3535787-3538098 FORWARD LENGTH=443	17	18	19	19
AT2G21330.1	| Symbols: FBA1 | fructose-bisphosphate aldolase 1 | chr2:9128416-9130152 REVERSE LENGTH=399	19	18	19	18
AT3G14790.1	| Symbols: RHM3, ATRHM3 | rhamnose biosynthesis 3 | chr3:4964791-4966875 FORWARD LENGTH=664	15	19	19	21
AT2G09990.1	| Symbols: | Ribosomal protein S5 domain 2-like superfamily protein | chr2:3781442-3781882 FORWARD LENGTH=146	18	19	19	21
AT5G38480.1	| Symbols: GRF3, RCI1 | general regulatory factor 3 | chr5:15410277-15411285 FORWARD LENGTH=255	15	19	19	20
AT1G15930.2	| Symbols: | Ribosomal protein L7Ae/L30e/S12e/Gadd45 family protein | chr1:5471702-5472741 FORWARD LENGTH=144	11	20	19	20
AT3G52200.2	| Symbols: LTA3 | Dihydrolipoamide acetyltransferase, long form protein | chr3:19360317-19366091 FORWARD LENGTH=713	11	20	19	19
AT1G14410.1	| Symbols: ATWHY1, PTAC1, WHY1 | ssDNA-binding transcriptional regulator | chr1:4929352-4930810 REVERSE LENGTH=263	25	20	19	16
AT1G54080.2	| Symbols: UBP1A | oligouridylate-binding protein 1A | chr1:20183923-20186824 REVERSE LENGTH=430	10	21	19	22
AT1G04680.1	| Symbols: | Pectin lyase-like superfamily protein | chr1:1304052-1307780 REVERSE LENGTH=431	20	22	19	20
AT1G77940.1	| Symbols: | Ribosomal protein L7Ae/L30e/S12e/Gadd45 family protein | chr1:29304116-29305288 REVERSE LENGTH=112	22	25	19	21
AT3G48870.1	| Symbols: ATCLPC, ATHSP93-III, HSP93-III | Clp ATPase | chr3:18122363-18126008 REVERSE LENGTH=952	19	26	19	25
AT5G52470.1	| Symbols: FIB1, FBR1, ATFIB1, ATFBR1, SKIP7 | fibrillarin 1 | chr5:21294290-21296509 FORWARD LENGTH=308	37	51	19	26
AT1G74040.1	| Symbols: IMS1, MAML-3, IPMS2 | 2-isopropylmalate synthase 1 | chr1:27842258-27845566 FORWARD LENGTH=631	8	12	18	16
AT1G53750.1	| Symbols: RPT1A | regulatory particle triple-A 1A | chr1:20065921-20068324 REVERSE LENGTH=426	16	13	18	22
AT3G57560.1	| Symbols: NAGK | N-acetyl-l-glutamate kinase | chr3:21311164-21312207 REVERSE LENGTH=347	16	13	18	18
AT5G05730.2	| Symbols: ASA1 | anthranilate synthase alpha subunit 1 | chr5:1719740-1722811 REVERSE LENGTH=624	19	15	18	17
AT3G44340.1	| Symbols: CEF | clone eighty-four | chr3:16011923-16019873 REVERSE LENGTH=1096	14	16	18	18
AT5G03470.1	| Symbols: ATB' ALPHA | Protein phosphatase 2A regulatory B subunit family protein | chr5:866795-868872 FORWARD LENGTH=495	15	16	18	16
AT2G43790.1	| Symbols: ATMPK6, MPK6, MAPK6, ATMAPK6 | MAP kinase 6 | chr2:18138477-18140693 FORWARD LENGTH=395	18	16	18	16
AT5G16440.1	| Symbols: IPP1 | isopentenyl diphosphate isomerase 1 | chr5:5371765-5373575 FORWARD LENGTH=291	14	16	18	14
AT4G38630.1	| Symbols: RPN10, MCB1, ATMCB1, MBP1 | regulatory particle non-ATPase 10 | chr4:18057357-18059459 REVERSE LENGTH=386	17	17	18	18
AT4G29060.1	| Symbols: emb2726 | elongation factor Ts family protein | chr4:14317744-14321315 FORWARD LENGTH=953	17	17	18	17
AT2G47580.1	| Symbols: U1A | spliceosomal protein U1A | chr2:19517229-19518686 FORWARD LENGTH=250	11	17	18	12
AT2G16600.1	| Symbols: ROC3 | rotamase CYP 3 | chr2:7200862-7201383 FORWARD LENGTH=173	18	18	18	18
AT5G14740.1	| Symbols: CA2, CA18, BETA CA2 | carbonic anhydrase 2 | chr5:4758257-4762382 FORWARD LENGTH=331	23	19	18	17
AT4G08390.1	| Symbols: SAPX | stromal ascorbate peroxidase | chr4:5314999-5317071 FORWARD LENGTH=372	17	20	18	20
AT4G21280.2	| Symbols: PSBQ, PSBQA, PSBQ-1 | photosystem II subunit QA | chr4:11334446-11335587 FORWARD LENGTH=224	20	20	18	19
AT3G47370.2	| Symbols: | Ribosomal protein S10p/S20e family protein | chr3:17453671-17454437 REVERSE LENGTH=122	17	22	18	17
AT1G56190.1	| Symbols: | Phosphoglycerate kinase family protein | chr1:21028403-21030454 FORWARD LENGTH=478	19	23	18	19
AT5G56500.1	| Symbols: | TCP-1/cpn60 chaperonin family protein | chr5:22874058-22876966 FORWARD LENGTH=597	17	23	18	17
AT4G15900.1	| Symbols: PRL1 | pleiotropic regulatory locus 1 | chr4:9023775-9027443 FORWARD LENGTH=486	25	24	18	15
AT4G01290.1	| Symbols: | unknown protein; FUNCTIONS IN: molecular_function unknown; INVOLVED IN: biological_process unknown; LOCATED IN: cellular_component unknown; EXPRESSED IN: 24 plant structures; EXPRESSED DURING: 15 growth stages; Has 1744 Blast hits to 1308 proteins in 219 species: Archae - 0; Bacteria - 241; Metazoa - 793; Fungi - 253; Plants - 108; Viruses - 0; Other Eukaryotes - 349 (source: NCBI BL…	28	25	18	28
AT5G66760.1	| Symbols: SDH1-1 | succinate dehydrogenase 1-1 | chr5:26653776-26657224 FORWARD LENGTH=634	30	25	18	26
AT4G30190.2	| Symbols: HA2 | H(+)-ATPase 2 | chr4:14770820-14775920 REVERSE LENGTH=981	18	32	18	22
AT2G18960.1	| Symbols: AHA1, PMA, OST2, HA1 | H(+)-ATPase 1 | chr2:8221858-8227268 FORWARD LENGTH=949	20	39	18	24
AT1G61850.1	| Symbols: | phospholipases;galactolipases | chr1:22856317-22862225 FORWARD LENGTH=1311	2	6	17	23
AT1G09020.1	| Symbols: SNF4, ATSNF4 | homolog of yeast sucrose nonfermenting 4 | chr1:2900149-2904212 REVERSE LENGTH=487	11	7	17	12
AT5G22780.1	| Symbols: | Adaptor protein complex AP-2, alpha subunit | chr5:7590100-7597828 REVERSE LENGTH=1013	6	8	17	21
AT4G25890.1	| Symbols: | 60S acidic ribosomal protein family | chr4:13159627-13160393 REVERSE LENGTH=119	11	8	17	16
AT1G23860.1	| Symbols: SRZ-21, SRZ21, RSZP21, RSZ21, At-RSZ21 | RS-containing zinc finger protein 21 | chr1:8428091-8429164 REVERSE LENGTH=187	8	8	17	10
AT5G28900.1	| Symbols: | Calcium-binding EF-hand family protein | chr5:10925852-10929892 FORWARD LENGTH=536	8	9	17	21
AT5G28850.2	| Symbols: | Calcium-binding EF-hand family protein | chr5:10877360-10881278 REVERSE LENGTH=536	8	9	17	21
AT4G00810.1	| Symbols: | 60S acidic ribosomal protein family | chr4:346179-346957 REVERSE LENGTH=113	9	9	17	14
AT3G19980.1	| Symbols: ATFYPP3, EMB2736, STPP, FYPP3 | flower-specific, phytochrome-associated protein phosphatase 3 | chr3:6962008-6964761 FORWARD LENGTH=303	10	9	17	11
AT5G20280.1	| Symbols: ATSPS1F, SPS1F | sucrose phosphate synthase 1F | chr5:6844994-6849997 REVERSE LENGTH=1043	10	10	17	13
AT1G50370.1	| Symbols: | Calcineurin-like metallo-phosphoesterase superfamily protein | chr1:18658894-18661672 FORWARD LENGTH=303	9	10	17	12
AT3G12490.2	| Symbols: ATCYSB, ATCYS6, CYSB | cystatin B | chr3:3960523-3961876 REVERSE LENGTH=234	16	11	17	15
AT3G51800.2	| Symbols: ATG2, EBP1, ATEBP1 | metallopeptidase M24 family protein | chr3:19211261-19213568 REVERSE LENGTH=401	14	11	17	14
AT3G44680.1	| Symbols: HDA9, HDA09 | histone deacetylase 9 | chr3:16226769-16229752 REVERSE LENGTH=426	8	13	17	14
AT5G47190.1	| Symbols: | Ribosomal protein L19 family protein | chr5:19164432-19166064 REVERSE LENGTH=229	10	14	17	19
AT5G46290.3	| Symbols: KASI | 3-ketoacyl-acyl carrier protein synthase I | chr5:18774439-18776629 REVERSE LENGTH=489	9	14	17	18
AT1G09140.1	| Symbols: ATSRP30, SR30, At-SR30 | SERINE-ARGININE PROTEIN 30 | chr1:2942887-2945818 REVERSE LENGTH=268	18	14	17	16
AT3G58500.1	| Symbols: PP2A-4 | protein phosphatase 2A-4 | chr3:21635503-21638911 REVERSE LENGTH=313	12	16	17	21
AT4G04950.1	| Symbols: | thioredoxin family protein | chr4:2517882-2519924 REVERSE LENGTH=488	19	16	17	21
AT3G02650.1	| Symbols: | Tetratricopeptide repeat (TPR)-like superfamily protein | chr3:568135-569865 FORWARD LENGTH=576	25	16	17	19
AT1G29880.1	| Symbols: | glycyl-tRNA synthetase / glycine--tRNA ligase | chr1:10459662-10462781 REVERSE LENGTH=729	17	16	17	16
AT4G18480.1	| Symbols: CHLI1, CH42, CH-42, CHL11, CHLI-1 | P-loop containing nucleoside triphosphate hydrolases superfamily protein | chr4:10201897-10203361 REVERSE LENGTH=424	23	17	17	19
AT1G08200.1	| Symbols: AXS2 | UDP-D-apiose/UDP-D-xylose synthase 2 | chr1:2574259-2576609 REVERSE LENGTH=389	18	17	17	17
AT5G52920.1	| Symbols: PKP1, PKP-BETA1, PKP2 | plastidic pyruvate kinase beta subunit 1 | chr5:21463680-21466612 FORWARD LENGTH=579	21	18	17	21
AT5G15490.1	| Symbols: | UDP-glucose 6-dehydrogenase family protein | chr5:5027872-5029314 REVERSE LENGTH=480	12	18	17	18
AT1G24020.1	| Symbols: MLP423 | MLP-like protein 423 | chr1:8500653-8501458 REVERSE LENGTH=155	11	18	17	16
AT2G24270.4	| Symbols: ALDH11A3 | aldehyde dehydrogenase 11A3 | chr2:10327109-10329601 REVERSE LENGTH=503	35	21	17	24
AT4G02290.1	| Symbols: AtGH9B13, GH9B13 | glycosyl hydrolase 9B13 | chr4:1002654-1005125 REVERSE LENGTH=516	20	21	17	16
AT4G34450.1	| Symbols: | coatomer gamma-2 subunit, putative / gamma-2 coat protein, putative / gamma-2 COP, putative | chr4:16471956-16476795 FORWARD LENGTH=886	13	22	17	21
AT3G55800.1	| Symbols: SBPASE | sedoheptulose-bisphosphatase | chr3:20709640-20711421 FORWARD LENGTH=393	13	22	17	17
AT4G24780.1	| Symbols: | Pectin lyase-like superfamily protein | chr4:12770631-12772227 REVERSE LENGTH=408	25	22	17	16
AT4G27090.1	| Symbols: | Ribosomal protein L14 | chr4:13594104-13595187 REVERSE LENGTH=134	18	28	17	11
AT5G63840.1	| Symbols: RSW3, PSL5 | Glycosyl hydrolases family 31 protein | chr5:25545056-25548922 FORWARD LENGTH=921	26	31	17	21
AT1G32810.2	| Symbols: | RING/FYVE/PHD zinc finger superfamily protein | chr1:11881810-11885843 FORWARD LENGTH=1068	12	9	16	13
AT4G21100.1	| Symbols: DDB1B | damaged DNA binding protein 1B | chr4:11258916-11265309 REVERSE LENGTH=1088	13	10	16	24
AT5G60790.1	| Symbols: ATGCN1, GCN1 | ABC transporter family protein | chr5:24453760-24455767 REVERSE LENGTH=595	10	10	16	16
AT2G35390.2	| Symbols: | Phosphoribosyltransferase family protein | chr2:14895528-14897581 REVERSE LENGTH=403	6	10	16	14
AT5G13030.1	| Symbols: | unknown protein; FUNCTIONS IN: molecular_function unknown; INVOLVED IN: biological_process unknown; LOCATED IN: chloroplast; EXPRESSED IN: 23 plant structures; EXPRESSED DURING: 13 growth stages; CONTAINS InterPro DOMAIN/s: Uncharacterised protein family UPF0061 (InterPro:IPR003846); Has 5046 Blast hits to 4997 proteins in 1211 species: Archae - 8; Bacteria - 2327; Metazoa - 120; Fun…	13	11	16	7
AT1G62640.1	| Symbols: KAS III | 3-ketoacyl-acyl carrier protein synthase III | chr1:23192502-23194737 FORWARD LENGTH=404	12	12	16	12
AT3G53110.1	| Symbols: LOS4 | P-loop containing nucleoside triphosphate hydrolases superfamily protein | chr3:19687968-19690423 FORWARD LENGTH=496	14	13	16	20
AT1G51690.3	| Symbols: B ALPHA | protein phosphatase 2A 55 kDa regulatory subunit B alpha isoform | chr1:19164124-19169974 FORWARD LENGTH=603	13	13	16	19
AT5G58230.1	| Symbols: MSI1, MEE70, ATMSI1 | Transducin/WD40 repeat-like superfamily protein | chr5:23556112-23557994 FORWARD LENGTH=424	15	15	16	16
AT5G55600.1	| Symbols: | agenet domain-containing protein / bromo-adjacent homology (BAH) domain-containing protein | chr5:22522232-22524796 REVERSE LENGTH=663	15	15	16	15
AT2G30110.1	| Symbols: ATUBA1, MOS5, UBA1 | ubiquitin-activating enzyme 1 | chr2:12852632-12857369 REVERSE LENGTH=1080	14	16	16	21
AT5G67360.1	| Symbols: ARA12 | Subtilase family protein | chr5:26872192-26874465 REVERSE LENGTH=757	17	16	16	14
AT2G44160.1	| Symbols: MTHFR2 | methylenetetrahydrofolate reductase 2 | chr2:18262301-18265185 FORWARD LENGTH=594	18	16	16	14
AT1G17745.2	| Symbols: PGDH | D-3-phosphoglycerate dehydrogenase | chr1:6101157-6104979 FORWARD LENGTH=651	22	16	16	14
AT4G24510.1	| Symbols: CER2, VC2, VC-2 | HXXXD-type acyl-transferase family protein | chr4:12660929-12662537 FORWARD LENGTH=421	15	16	16	13
AT2G23350.1	| Symbols: PAB4, PABP4 | poly(A) binding protein 4 | chr2:9943209-9946041 FORWARD LENGTH=662	17	17	16	17
AT4G26530.1	| Symbols: | Aldolase superfamily protein | chr4:13391566-13392937 FORWARD LENGTH=358	21	17	16	16
AT2G30970.1	| Symbols: ASP1 | aspartate aminotransferase 1 | chr2:13179012-13181686 FORWARD LENGTH=430	5	18	16	13
AT5G19550.1	| Symbols: ASP2, AAT2 | aspartate aminotransferase 2 | chr5:6598201-6601597 FORWARD LENGTH=405	10	19	16	21
AT3G27740.1	| Symbols: CARA | carbamoyl phosphate synthetase A | chr3:10281470-10283792 REVERSE LENGTH=430	18	19	16	20
AT1G53500.1	| Symbols: MUM4, RHM2, ATRHM2, ATMUM4 | NAD-dependent epimerase/dehydratase family protein | chr1:19967157-19969239 REVERSE LENGTH=667	15	19	16	18
AT5G04140.2	| Symbols: GLU1, GLS1, GLUS, FD-GOGAT | glutamate synthase 1 | chr5:1130031-1138186 FORWARD LENGTH=1648	22	19	16	18
AT3G14100.1	| Symbols: | RNA-binding (RRM/RBD/RNP motifs) family protein | chr3:4673027-4675950 FORWARD LENGTH=427	14	20	16	22
AT5G67380.1	| Symbols: CKA1, ATCKA1 | casein kinase alpha 1 | chr5:26881156-26883383 REVERSE LENGTH=409	15	20	16	16
AT5G59850.1	| Symbols: | Ribosomal protein S8 family protein | chr5:24112499-24113084 REVERSE LENGTH=130	18	21	16	16
AT1G07770.1	| Symbols: RPS15A | ribosomal protein S15A | chr1:2408413-2409065 REVERSE LENGTH=130	18	21	16	16
AT3G47520.1	| Symbols: MDH | malate dehydrogenase | chr3:17513657-17514868 FORWARD LENGTH=403	18	22	16	19
AT2G40840.1	| Symbols: DPE2 | disproportionating enzyme 2 | chr2:17045368-17050779 FORWARD LENGTH=955	23	25	16	20
AT5G13300.1	| Symbols: SFC, VAN3, AGD3 | ARF GTPase-activating protein | chr5:4255923-4262018 REVERSE LENGTH=827	0	4	15	18
AT1G63660.1	| Symbols: | GMP synthase (glutamine-hydrolyzing), putative / glutamine amidotransferase, putative | chr1:23604127-23607080 REVERSE LENGTH=534	10	7	15	14
AT4G28470.1	| Symbols: RPN1B, ATRPN1B | 26S proteasome regulatory subunit S2 1B | chr4:14067082-14072357 REVERSE LENGTH=891	12	8	15	19
AT1G12310.1	| Symbols: | Calcium-binding EF-hand family protein | chr1:4187500-4187946 REVERSE LENGTH=148	8	8	15	11
AT3G01090.2	| Symbols: AKIN10, KIN10 | SNF1 kinase homolog 10 | chr3:31437-34143 REVERSE LENGTH=535	10	8	15	8
AT1G73720.1	| Symbols: SMU1 | transducin family protein / WD-40 repeat family protein | chr1:27725059-27729722 FORWARD LENGTH=511	10	9	15	13
AT4G36690.1	| Symbols: ATU2AF65A | U2 snRNP auxilliary factor, large subunit, splicing factor | chr4:17294139-17297609 REVERSE LENGTH=573	7	9	15	11
AT1G21540.1	| Symbols: | AMP-dependent synthetase and ligase family protein | chr1:7548758-7550521 REVERSE LENGTH=550	12	9	15	11
AT1G20200.1	| Symbols: EMB2719, HAP15 | PAM domain (PCI/PINT associated module) protein | chr1:7001409-7004154 REVERSE LENGTH=488	9	10	15	19
AT5G14240.1	| Symbols: | Thioredoxin superfamily protein | chr5:4596223-4597568 REVERSE LENGTH=256	14	10	15	12
AT1G32380.1	| Symbols: PRS2 | phosphoribosyl pyrophosphate (PRPP) synthase 2 | chr1:11682033-11684229 FORWARD LENGTH=400	5	10	15	11
AT1G06410.1	| Symbols: ATTPS7, TPS7, ATTPSA | trehalose-phosphatase/synthase 7 | chr1:1955413-1958153 FORWARD LENGTH=851	10	11	15	20
AT3G07590.1	| Symbols: | Small nuclear ribonucleoprotein family protein | chr3:2423146-2423958 FORWARD LENGTH=114	9	11	15	12
AT3G06980.1	| Symbols: | DEA(D/H)-box RNA helicase family protein | chr3:2201531-2204662 FORWARD LENGTH=781	21	12	15	18
AT3G10850.1	| Symbols: GLX2-2, GLY2 | Metallo-hydrolase/oxidoreductase superfamily protein | chr3:3397756-3399522 REVERSE LENGTH=258	11	12	15	14
AT5G20070.1	| Symbols: ATNUDT19, ATNUDX19, NUDX19 | nudix hydrolase homolog 19 | chr5:6779893-6782308 FORWARD LENGTH=438	10	12	15	7
AT2G37690.1	| Symbols: | phosphoribosylaminoimidazole carboxylase, putative / AIR carboxylase, putative | chr2:15806111-15810240 FORWARD LENGTH=642	11	13	15	19
ATCG00780.1	| Symbols: RPL14 | ribosomal protein L14 | chrC:80696-81064 REVERSE LENGTH=122	12	13	15	17
AT3G15000.1	| Symbols: | cobalt ion binding | chr3:5050321-5052121 FORWARD LENGTH=395	15	13	15	17
AT3G02230.1	| Symbols: RGP1, ATRGP1 | reversibly glycosylated polypeptide 1 | chr3:415463-417304 FORWARD LENGTH=357	15	13	15	15
AT1G35580.1	| Symbols: CINV1 | cytosolic invertase 1 | chr1:13122460-13124808 REVERSE LENGTH=551	12	13	15	14
AT3G53740.2	| Symbols: | Ribosomal protein L36e family protein | chr3:19913921-19914813 REVERSE LENGTH=112	7	13	15	13
AT2G34160.1	| Symbols: | Alba DNA/RNA-binding protein | chr2:14426283-14427220 FORWARD LENGTH=130	12	14	15	14
AT2G32730.1	| Symbols: | 26S proteasome regulatory complex, non-ATPase subcomplex, Rpn2/Psmd1 subunit | chr2:13880189-13885464 FORWARD LENGTH=1004	13	15	15	22
AT3G03570.1	| Symbols: | Protein of unknown function (DUF3550/UPF0682) | chr3:857013-860105 FORWARD LENGTH=607	13	15	15	12
AT2G46280.1	| Symbols: TRIP-1, TIF3I1 | TGF-beta receptor interacting protein 1 | chr2:19003656-19005393 REVERSE LENGTH=328	11	15	15	10
AT5G24420.1	| Symbols: PGL5 | 6-phosphogluconolactonase 5 | chr5:8336943-8337879 REVERSE LENGTH=252	17	15	15	10
AT2G47510.1	| Symbols: FUM1 | fumarase 1 | chr2:19498614-19502020 FORWARD LENGTH=492	20	16	15	21
AT3G16640.1	| Symbols: TCTP | translationally controlled tumor protein | chr3:5669709-5670729 REVERSE LENGTH=168	16	16	15	17
AT1G17370.1	| Symbols: UBP1B | oligouridylate binding protein 1B | chr1:5951842-5954825 REVERSE LENGTH=419	7	16	15	12
AT1G07360.1	| Symbols: | CCCH-type zinc fingerfamily protein with RNA-binding domain | chr1:2260562-2262795 REVERSE LENGTH=481	16	16	15	11
AT4G39260.1	| Symbols: CCR1, ATGRP8, GR-RBP8, GRP8 | cold, circadian rhythm, and RNA binding 1 | chr4:18274166-18274958 REVERSE LENGTH=169	17	17	15	21
AT5G48300.1	| Symbols: ADG1, APS1 | ADP glucose pyrophosphorylase 1 | chr5:19570326-19572557 FORWARD LENGTH=520	20	17	15	19
AT4G27000.1	| Symbols: ATRBP45C | RNA-binding (RRM/RBD/RNP motifs) family protein | chr4:13554983-13557763 REVERSE LENGTH=415	21	17	15	19
AT1G16870.1	| Symbols: | mitochondrial 28S ribosomal protein S29-related | chr1:5770964-5773157 REVERSE LENGTH=480	23	17	15	18
AT1G70580.1	| Symbols: AOAT2, GGT2 | alanine-2-oxoglutarate aminotransferase 2 | chr1:26613222-26615845 FORWARD LENGTH=481	14	17	15	13
AT5G28060.1	| Symbols: | Ribosomal protein S24e family protein | chr5:10069791-10070792 REVERSE LENGTH=133	15	18	15	17
AT4G01370.1	| Symbols: ATMPK4, MPK4 | MAP kinase 4 | chr4:567219-568889 FORWARD LENGTH=376	20	18	15	16
AT3G22110.1	| Symbols: PAC1 | 20S proteasome alpha subunit C1 | chr3:7792819-7793571 REVERSE LENGTH=250	15	18	15	14
AT3G13460.1	| Symbols: ECT2 | evolutionarily conserved C-terminal region 2 | chr3:4385274-4388220 REVERSE LENGTH=667	15	18	15	14
AT2G21130.1	| Symbols: | Cyclophilin-like peptidyl-prolyl cis-trans isomerase family protein | chr2:9055619-9056143 REVERSE LENGTH=174	18	19	15	17
AT3G14310.1	| Symbols: ATPME3, PME3 | pectin methylesterase 3 | chr3:4772214-4775095 REVERSE LENGTH=592	12	19	15	15
AT2G16780.1	| Symbols: MSI2, MSI02, NFC02, NFC2 | Transducin family protein / WD-40 repeat family protein | chr2:7281615-7283583 REVERSE LENGTH=415	17	21	15	17
AT3G58110.1	| Symbols: | unknown protein; FUNCTIONS IN: molecular_function unknown; INVOLVED IN: biological_process unknown; LOCATED IN: cellular_component unknown; EXPRESSED IN: cultured cell; BEST Arabidopsis thaliana protein match is: unknown protein (TAIR:AT2G42370.1); Has 2534 Blast hits to 1905 proteins in 233 species: Archae - 11; Bacteria - 102; Metazoa - 890; Fungi - 241; Plants - 124; Viruses - 59;…	24	21	15	16
AT2G06850.1	| Symbols: EXGT-A1, EXT, XTH4 | xyloglucan endotransglucosylase/hydrolase 4 | chr2:2763619-2765490 FORWARD LENGTH=296	21	22	15	18
AT5G63420.1	| Symbols: emb2746 | RNA-metabolising metallo-beta-lactamase family protein | chr5:25400515-25405807 FORWARD LENGTH=911	23	25	15	23
AT1G48920.1	| Symbols: ATNUC-L1, PARL1, NUC-L1 | nucleolin like 1 | chr1:18098186-18101422 FORWARD LENGTH=557	19	25	15	12
AT4G34360.1	| Symbols: | S-adenosyl-L-methionine-dependent methyltransferases superfamily protein | chr4:16432011-16433752 FORWARD LENGTH=248	13	26	15	12
AT5G28740.1	| Symbols: | Tetratricopeptide repeat (TPR)-like superfamily protein | chr5:10780774-10783772 FORWARD LENGTH=917	24	29	15	9
AT2G25170.1	| Symbols: PKL, GYM, CHD3, CHR6, SSL2 | chromatin remodeling factor CHD3 (PICKLE) | chr2:10714411-10723763 FORWARD LENGTH=1384	4	0	14	15
AT4G24820.1	| Symbols: | 26S proteasome, regulatory subunit Rpn7;Proteasome component (PCI) domain | chr4:12790471-12792599 REVERSE LENGTH=387	7	7	14	10
AT5G22770.1	| Symbols: alpha-ADR | alpha-adaptin | chr5:7579844-7588026 REVERSE LENGTH=1012	6	8	14	19
AT3G54230.2	| Symbols: SUA | suppressor of abi3-5 | chr3:20073872-20080142 FORWARD LENGTH=1008	14	8	14	7
AT1G64520.1	| Symbols: RPN12a | regulatory particle non-ATPase 12A | chr1:23956459-23958120 FORWARD LENGTH=267	8	9	14	17
AT1G09310.1	| Symbols: | Protein of unknown function, DUF538 | chr1:3009109-3009648 FORWARD LENGTH=179	7	9	14	13
AT1G08520.1	| Symbols: ALB1, ALB-1V, V157, PDE166, CHLD | ALBINA 1 | chr1:2696538-2700819 FORWARD LENGTH=760	9	9	14	12
AT1G48600.2	| Symbols: PMEAMT, AtPMEAMT | S-adenosyl-L-methionine-dependent methyltransferases superfamily protein | chr1:17966074-17969077 FORWARD LENGTH=491	10	10	14	15
AT5G20830.1	| Symbols: SUS1, ASUS1, atsus1 | sucrose synthase 1 | chr5:7050599-7054032 REVERSE LENGTH=808	13	10	14	15
AT1G60810.1	| Symbols: ACLA-2 | ATP-citrate lyase A-2 | chr1:22388691-22390993 REVERSE LENGTH=423	10	10	14	13
AT5G55000.2	| Symbols: FIP2 | potassium channel tetramerisation domain-containing protein / pentapeptide repeat-containing protein | chr5:22318644-22321599 FORWARD LENGTH=298	5	11	14	14
AT4G29510.1	| Symbols: ATPRMT11, PRMT11, ATPRMT1B, PRMT1B | arginine methyltransferase 11 | chr4:14491739-14493752 FORWARD LENGTH=390	8	11	14	13
AT4G18905.2	| Symbols: | Transducin/WD40 repeat-like superfamily protein | chr4:10360234-10362991 FORWARD LENGTH=504	8	11	14	10
AT5G39320.1	| Symbols: | UDP-glucose 6-dehydrogenase family protein | chr5:15743254-15744696 FORWARD LENGTH=480	14	11	14	10
AT3G21140.1	| Symbols: | Pyridoxamine 5'-phosphate oxidase family protein | chr3:7409696-7412086 REVERSE LENGTH=387	7	12	14	16
AT3G42170.1	| Symbols: | BED zinc finger ;hAT family dimerisation domain | chr3:14321838-14323928 FORWARD LENGTH=696	9	12	14	15
ATCG00160.1	| Symbols: RPS2 | ribosomal protein S2 | chrC:15013-15723 REVERSE LENGTH=236	11	12	14	14
AT1G14650.1	| Symbols: | SWAP (Suppressor-of-White-APricot)/surp domain-containing protein / ubiquitin family protein | chr1:5028077-5030520 FORWARD LENGTH=785	15	12	14	13
AT3G44850.1	| Symbols: | Protein kinase superfamily protein | chr3:16374617-16376931 REVERSE LENGTH=534	6	12	14	8
AT5G11670.1	| Symbols: ATNADP-ME2, NADP-ME2 | NADP-malic enzyme 2 | chr5:3754456-3758040 FORWARD LENGTH=588	8	12	14	8
AT1G09690.1	| Symbols: | Translation protein SH3-like family protein | chr1:3136407-3137430 REVERSE LENGTH=164	12	13	14	17
AT1G09590.1	| Symbols: | Translation protein SH3-like family protein | chr1:3106549-3107606 FORWARD LENGTH=164	12	13	14	17
AT2G32060.1	| Symbols: | Ribosomal protein L7Ae/L30e/S12e/Gadd45 family protein | chr2:13639228-13640104 REVERSE LENGTH=144	9	13	14	15
AT1G49760.1	| Symbols: PAB8, PABP8 | poly(A) binding protein 8 | chr1:18416740-18419753 FORWARD LENGTH=671	13	13	14	14
AT2G23070.1	| Symbols: | Protein kinase superfamily protein | chr2:9824162-9826871 REVERSE LENGTH=432	14	13	14	14
AT1G75350.1	| Symbols: emb2184 | Ribosomal protein L31 | chr1:28272163-28272687 FORWARD LENGTH=144	14	13	14	14
AT2G13360.1	| Symbols: AGT, AGT1, SGAT | alanine:glyoxylate aminotransferase | chr2:5539417-5540902 REVERSE LENGTH=401	13	13	14	13
AT2G20760.1	| Symbols: | Clathrin light chain protein | chr2:8943279-8945108 REVERSE LENGTH=338	7	14	14	17
AT1G05520.1	| Symbols: | Sec23/Sec24 protein transport family protein | chr1:1631126-1635703 REVERSE LENGTH=783	15	14	14	15
AT4G39960.1	| Symbols: | Molecular chaperone Hsp40/DnaJ family protein | chr4:18534194-18536320 FORWARD LENGTH=447	16	14	14	13
AT5G64270.1	| Symbols: | splicing factor, putative | chr5:25706909-25710718 FORWARD LENGTH=1269	14	14	14	11
AT1G59900.1	| Symbols: AT-E1 ALPHA, E1 ALPHA | pyruvate dehydrogenase complex E1 alpha subunit | chr1:22051368-22053660 FORWARD LENGTH=389	15	15	14	17
AT1G79550.1	| Symbols: PGK | phosphoglycerate kinase | chr1:29924347-29926295 REVERSE LENGTH=401	9	15	14	14
AT2G42100.1	| Symbols: | Actin-like ATPase superfamily protein | chr2:17560211-17561945 FORWARD LENGTH=378	15	15	14	13
AT1G19520.1	| Symbols: NFD5 | pentatricopeptide (PPR) repeat-containing protein | chr1:6760032-6762581 FORWARD LENGTH=725	23	15	14	12
AT4G34200.1	| Symbols: EDA9 | D-3-phosphoglycerate dehydrogenase | chr4:16374041-16376561 REVERSE LENGTH=603	19	16	14	18
AT3G04920.1	| Symbols: | Ribosomal protein S24e family protein | chr3:1360989-1362065 FORWARD LENGTH=133	14	16	14	16
AT2G47470.1	| Symbols: ATPDIL2-1, UNE5, MEE30, PDI11, ATPDI11 | thioredoxin family protein | chr2:19481503-19483683 FORWARD LENGTH=361	19	16	14	16
AT5G20630.1	| Symbols: GLP3, GLP3A, GLP3B, ATGER3, GER3 | germin 3 | chr5:6975315-6975950 REVERSE LENGTH=211	11	16	14	13
AT5G35980.1	| Symbols: YAK1 | yeast YAK1-related gene 1 | chr5:14128551-14135984 FORWARD LENGTH=956	12	17	14	15
AT3G02080.1	| Symbols: | Ribosomal protein S19e family protein | chr3:364138-365161 REVERSE LENGTH=143	13	17	14	14
AT4G02930.1	| Symbols: | GTP binding Elongation factor Tu family protein | chr4:1295751-1298354 REVERSE LENGTH=454	18	18	14	23
AT5G40200.1	| Symbols: DegP9 | DegP protease 9 | chr5:16070402-16073101 FORWARD LENGTH=592	20	18	14	17
AT5G10450.4	| Symbols: GRF6 | G-box regulating factor 6 | chr5:3284476-3286261 REVERSE LENGTH=273	14	18	14	15
AT2G05710.1	| Symbols: ACO3 | aconitase 3 | chr2:2141591-2146350 FORWARD LENGTH=990	12	21	14	16
AT2G28790.1	| Symbols: | Pathogenesis-related thaumatin superfamily protein | chr2:12354664-12355413 REVERSE LENGTH=249	19	23	14	19
AT1G10050.1	| Symbols: | glycosyl hydrolase family 10 protein / carbohydrate-binding domain-containing protein | chr1:3279270-3283444 FORWARD LENGTH=1063	20	23	14	17
AT5G08690.1	| Symbols: | ATP synthase alpha/beta family protein | chr5:2825739-2828352 FORWARD LENGTH=556	26	26	14	23
AT5G08680.1	| Symbols: | ATP synthase alpha/beta family protein | chr5:2821992-2824683 FORWARD LENGTH=559	26	26	14	23
AT5G08670.1	| Symbols: | ATP synthase alpha/beta family protein | chr5:2818395-2821149 REVERSE LENGTH=556	26	26	14	23
AT1G02890.1	| Symbols: | AAA-type ATPase family protein | chr1:645372-651797 REVERSE LENGTH=1246	2	0	13	19
AT2G32700.7	| Symbols: LUH | LEUNIG_homolog | chr2:13867235-13871844 FORWARD LENGTH=806	0	0	13	11
AT1G31440.1	| Symbols: | SH3 domain-containing protein | chr1:11256150-11258479 REVERSE LENGTH=439	0	0	13	6
AT1G17100.1	| Symbols: | SOUL heme-binding family protein | chr1:5844766-5845539 FORWARD LENGTH=232	12	5	13	10
AT4G26840.1	| Symbols: SUM1, SUMO 1, SUMO1, ATSUMO1 | small ubiquitin-like modifier 1 | chr4:13497466-13498458 FORWARD LENGTH=100	7	6	13	13
AT2G34730.1	| Symbols: | myosin heavy chain-related | chr2:14654611-14657443 FORWARD LENGTH=825	4	8	13	14
AT1G12920.1	| Symbols: ERF1-2 | eukaryotic release factor 1-2 | chr1:4396555-4397859 REVERSE LENGTH=434	5	8	13	10
AT1G71840.1	| Symbols: | transducin family protein / WD-40 repeat family protein | chr1:27022424-27024380 FORWARD LENGTH=407	9	9	13	15
AT1G49670.2	| Symbols: NQR | ARP protein (REF) | chr1:18381591-18386021 REVERSE LENGTH=652	13	9	13	13
AT1G31230.1	| Symbols: AK-HSDH I, AK-HSDH | aspartate kinase-homoserine dehydrogenase i | chr1:11158744-11163055 REVERSE LENGTH=911	12	9	13	10
AT4G02840.2	| Symbols: | Small nuclear ribonucleoprotein family protein | chr4:1264726-1266253 FORWARD LENGTH=126	4	9	13	9
AT2G17410.1	| Symbols: | ARID/BRIGHT DNA-binding domain-containing protein | chr2:7559869-7563474 FORWARD LENGTH=786	9	9	13	8
AT4G31990.3	| Symbols: ASP5, AAT3, ATAAT1 | aspartate aminotransferase 5 | chr4:15470876-15473521 REVERSE LENGTH=462	8	10	13	16
AT5G59160.1	| Symbols: TOPP2, PPO | type one serine/threonine protein phosphatase 2 | chr5:23879567-23881102 FORWARD LENGTH=312	15	10	13	14
AT2G34590.1	| Symbols: | Transketolase family protein | chr2:14568956-14570844 REVERSE LENGTH=406	9	10	13	13
AT1G08830.1	| Symbols: CSD1 | copper/zinc superoxide dismutase 1 | chr1:2827700-2829053 FORWARD LENGTH=152	13	10	13	13
ATCG00800.1	| Symbols: | structural constituent of ribosome | chrC:82826-83482 REVERSE LENGTH=218	12	10	13	11
AT1G27650.1	| Symbols: ATU2AF35A | U2 snRNP auxiliary factor small subunit, putative | chr1:9615152-9616042 FORWARD LENGTH=296	8	10	13	8
AT3G57890.2	| Symbols: | Tubulin binding cofactor C domain-containing protein | chr3:21438271-21441695 FORWARD LENGTH=609	13	11	13	18
AT5G15810.1	| Symbols: | N2,N2-dimethylguanosine tRNA methyltransferase | chr5:5157798-5161121 FORWARD LENGTH=691	13	11	13	10
AT3G60830.1	| Symbols: ATARP7, ARP7 | actin-related protein 7 | chr3:22474298-22476000 FORWARD LENGTH=363	14	12	13	19
AT5G50850.1	| Symbols: MAB1 | Transketolase family protein | chr5:20689671-20692976 FORWARD LENGTH=363	13	12	13	18
AT3G52990.1	| Symbols: | Pyruvate kinase family protein | chr3:19649046-19652237 FORWARD LENGTH=527	14	12	13	16
AT2G19730.1	| Symbols: | Ribosomal L28e protein family | chr2:8511752-8512995 FORWARD LENGTH=143	7	12	13	12
AT5G02050.1	| Symbols: | Mitochondrial glycoprotein family protein | chr5:403239-404244 REVERSE LENGTH=267	11	13	13	15
AT4G29040.1	| Symbols: RPT2a | regulatory particle AAA-ATPase 2A | chr4:14312369-14314386 FORWARD LENGTH=443	9	13	13	12
AT2G20140.1	| Symbols: | AAA-type ATPase family protein | chr2:8692736-8694837 FORWARD LENGTH=443	9	13	13	12
AT5G22650.1	| Symbols: HD2B, HDT02, HDT2, ATHD2B, HDA4, HD2, ATHD2 | histone deacetylase 2B | chr5:7534120-7536054 FORWARD LENGTH=306	12	13	13	12
ATCG00790.1	| Symbols: RPL16 | ribosomal protein L16 | chrC:81189-82652 REVERSE LENGTH=135	13	13	13	11
AT5G27640.2	| Symbols: TIF3B1, EIF3B, ATEIF3B-1, EIF3B-1, ATTIF3B1 | translation initiation factor 3B1 | chr5:9781207-9784759 REVERSE LENGTH=738	7	14	13	14
AT3G22230.1	| Symbols: | Ribosomal L27e protein family | chr3:7844136-7844543 REVERSE LENGTH=135	14	14	13	14
AT5G15650.1	| Symbols: RGP2, ATRGP2 | reversibly glycosylated polypeptide 2 | chr5:5092203-5094093 FORWARD LENGTH=360	15	14	13	13
AT1G29250.1	| Symbols: | Alba DNA/RNA-binding protein | chr1:10223461-10224592 REVERSE LENGTH=130	13	14	13	12
AT3G52880.2	| Symbols: ATMDAR1, MDAR1 | monodehydroascorbate reductase 1 | chr3:19601477-19604366 REVERSE LENGTH=466	8	14	13	11
AT4G37510.1	| Symbols: | Ribonuclease III family protein | chr4:17626259-17628854 REVERSE LENGTH=537	14	15	13	20
AT2G36580.1	| Symbols: | Pyruvate kinase family protein | chr2:15339253-15342781 FORWARD LENGTH=527	18	15	13	18
AT5G04430.2	| Symbols: BTR1, BTR1L | binding to TOMV RNA 1L (long form) | chr5:1250602-1253523 REVERSE LENGTH=334	17	15	13	13
AT3G12800.1	| Symbols: SDRB, DECR | short-chain dehydrogenase-reductase B | chr3:4063463-4064757 REVERSE LENGTH=298	14	16	13	15
AT2G02740.1	| Symbols: ATWHY3, PTAC11, WHY3 | ssDNA-binding transcriptional regulator | chr2:769389-770993 FORWARD LENGTH=268	18	17	13	12
AT3G19820.1	| Symbols: DWF1, DIM, EVE1, DIM1, CBB1 | cell elongation protein / DWARF1 / DIMINUTO (DIM) | chr3:6879835-6881616 REVERSE LENGTH=561	18	18	13	8
AT4G35830.1	| Symbols: ACO1 | aconitase 1 | chr4:16973007-16977949 REVERSE LENGTH=898	16	19	13	12
AT4G15210.1	| Symbols: ATBETA-AMY, AT-BETA-AMY, RAM1, BMY1, BAM5 | beta-amylase 5 | chr4:8666734-8669357 REVERSE LENGTH=498	24	20	13	16
AT4G24190.1	| Symbols: SHD, HSP90.7, AtHsp90.7, AtHsp90-7 | Chaperone protein htpG family protein | chr4:12551902-12555851 REVERSE LENGTH=823	17	22	13	24
AT4G10340.1	| Symbols: LHCB5 | light harvesting complex of photosystem II 5 | chr4:6408200-6409496 FORWARD LENGTH=280	14	22	13	14
ATCG00120.1	| Symbols: ATPA | ATP synthase subunit alpha | chrC:9938-11461 REVERSE LENGTH=507	19	23	13	18
AT3G10690.1	| Symbols: GYRA | DNA GYRASE A | chr3:3339612-3346243 REVERSE LENGTH=950	22	27	13	19
AT3G62120.1	| Symbols: | Class II aaRS and biotin synthetases superfamily protein | chr3:23001227-23003849 REVERSE LENGTH=530	46	29	13	16
AT1G56110.1	| Symbols: NOP56 | homolog of nucleolar protein NOP56 | chr1:20984544-20986893 REVERSE LENGTH=522	38	34	13	12
AT2G37040.1	| Symbols: PAL1, ATPAL1 | PHE ammonia lyase 1 | chr2:15557602-15560237 REVERSE LENGTH=725	11	4	12	14
AT3G23780.1	| Symbols: NRPD2A, DRD2, NRPD2, DMS2, NRPE2 | nuclear RNA polymerase D2A | chr3:8567971-8573819 REVERSE LENGTH=1172	4	4	12	6
AT5G09900.3	| Symbols: EMB2107, RPN5A, MSA | 26S proteasome regulatory subunit, putative (RPN5) | chr5:3089406-3092434 REVERSE LENGTH=462	4	5	12	12
AT1G51560.1	| Symbols: | Pyridoxamine 5'-phosphate oxidase family protein | chr1:19119900-19121859 REVERSE LENGTH=392	4	6	12	13
AT1G30630.1	| Symbols: | Coatomer epsilon subunit | chr1:10858546-10860173 REVERSE LENGTH=292	7	6	12	10
AT4G08350.1	| Symbols: GTA02, GTA2 | global transcription factor group A2 | chr4:5286351-5292072 FORWARD LENGTH=1041	10	6	12	10
AT3G26420.1	| Symbols: ATRZ-1A | RNA-binding (RRM/RBD/RNP motifs) family protein with retrovirus zinc finger-like domain | chr3:9671953-9673055 FORWARD LENGTH=245	5	6	12	9
AT3G11940.1	| Symbols: ATRPS5A, AML1, RPS5A | ribosomal protein 5A | chr3:3778175-3779354 REVERSE LENGTH=207	11	6	12	8
AT1G30680.1	| Symbols: | toprim domain-containing protein | chr1:10881665-10886060 FORWARD LENGTH=709	5	6	12	7
AT1G04690.1	| Symbols: KAB1, KV-BETA1 | potassium channel beta subunit 1 | chr1:1313662-1315420 FORWARD LENGTH=328	10	7	12	12
AT5G13530.1	| Symbols: KEG | protein kinases;ubiquitin-protein ligases | chr5:4345618-4354369 FORWARD LENGTH=1625	5	8	12	11
AT4G29350.1	| Symbols: PFN2, PRO2, PRF2 | profilin 2 | chr4:14450135-14451119 FORWARD LENGTH=131	10	8	12	10
AT3G22310.1	| Symbols: PMH1, ATRH9 | putative mitochondrial RNA helicase 1 | chr3:7887382-7889806 FORWARD LENGTH=610	8	8	12	8
AT4G24130.1	| Symbols: | Protein of unknown function, DUF538 | chr4:12527861-12528423 FORWARD LENGTH=157	9	8	12	8
AT4G35800.1	| Symbols: NRPB1, RPB1, RNA_POL_II_LSRNA_POL_II_LS, RNA_POL_II_LS | RNA polymerase II large subunit | chr4:16961115-16967892 REVERSE LENGTH=1839	4	9	12	16
AT2G22400.1	| Symbols: | S-adenosyl-L-methionine-dependent methyltransferases superfamily protein | chr2:9504823-9508788 REVERSE LENGTH=808	12	9	12	11
AT2G20060.1	| Symbols: | Ribosomal protein L4/L1 family | chr2:8659384-8661227 FORWARD LENGTH=300	10	9	12	8
AT4G09510.1	| Symbols: CINV2 | cytosolic invertase 2 | chr4:6021312-6023310 REVERSE LENGTH=558	15	10	12	17
AT4G10480.1	| Symbols: | Nascent polypeptide-associated complex (NAC), alpha subunit family protein | chr4:6478089-6479079 REVERSE LENGTH=212	16	10	12	12
AT2G30200.1	| Symbols: | catalytics;transferases;[acyl-carrier-protein] S-malonyltransferases;binding | chr2:12883162-12885482 REVERSE LENGTH=393	11	10	12	11
AT2G42590.3	| Symbols: GRF9, GF14 MU | general regulatory factor 9 | chr2:17732164-17733775 REVERSE LENGTH=276	9	10	12	10
AT3G48430.1	| Symbols: REF6 | relative of early flowering 6 | chr3:17935609-17940456 FORWARD LENGTH=1360	10	10	12	10
AT4G32640.1	| Symbols: | Sec23/Sec24 protein transport family protein | chr4:15742661-15750424 FORWARD LENGTH=1080	10	10	12	8
AT3G55760.1	| Symbols: | unknown protein; LOCATED IN: chloroplast stroma, chloroplast; EXPRESSED IN: 16 plant structures; EXPRESSED DURING: 10 growth stages; BEST Arabidopsis thaliana protein match is: unknown protein (TAIR:AT1G42430.2); Has 176 Blast hits to 125 proteins in 40 species: Archae - 0; Bacteria - 3; Metazoa - 19; Fungi - 9; Plants - 81; Viruses - 0; Other Eukaryotes - 64 (source: NCBI BLink). | …	12	10	12	8
AT1G74920.1	| Symbols: ALDH10A8 | aldehyde dehydrogenase 10A8 | chr1:28139175-28142573 REVERSE LENGTH=501	6	10	12	6
AT5G47690.3	| Symbols: | binding | chr5:19317899-19327014 FORWARD LENGTH=1607	22	11	12	19
AT4G00490.1	| Symbols: BAM2, BMY9 | beta-amylase 2 | chr4:222422-224862 FORWARD LENGTH=542	14	11	12	13
AT2G21060.1	| Symbols: ATGRP2B, ATCSP4, GRP2B | glycine-rich protein 2B | chr2:9036983-9037588 REVERSE LENGTH=201	15	11	12	13
AT4G29010.1	| Symbols: AIM1 | Enoyl-CoA hydratase/isomerase family | chr4:14297312-14302016 REVERSE LENGTH=721	16	11	12	12
AT4G11420.1	| Symbols: EIF3A, ATEIF3A-1, EIF3A-1, ATTIF3A1, TIF3A1 | eukaryotic translation initiation factor 3A | chr4:6947834-6952053 REVERSE LENGTH=987	9	11	12	11
AT5G02450.1	| Symbols: | Ribosomal protein L36e family protein | chr5:533501-534394 FORWARD LENGTH=108	5	11	12	10
AT4G16130.1	| Symbols: ARA1, ISA1, ATISA1 | arabinose kinase | chr4:9120875-9127656 FORWARD LENGTH=1039	10	11	12	10
AT4G11150.1	| Symbols: TUF, emb2448, TUFF, VHA-E1 | vacuolar ATP synthase subunit E1 | chr4:6800091-6801696 FORWARD LENGTH=230	14	11	12	7
AT2G28190.1	| Symbols: CSD2, CZSOD2 | copper/zinc superoxide dismutase 2 | chr2:12014548-12016303 FORWARD LENGTH=216	26	12	12	14
AT4G34870.1	| Symbols: ROC5, ATCYP1 | rotamase cyclophilin 5 | chr4:16614451-16614969 FORWARD LENGTH=172	11	12	12	13
AT5G56350.1	| Symbols: | Pyruvate kinase family protein | chr5:22820254-22822529 REVERSE LENGTH=498	14	12	12	11
AT1G79530.1	| Symbols: GAPCP-1 | glyceraldehyde-3-phosphate dehydrogenase of plastid 1 | chr1:29916232-29919088 REVERSE LENGTH=422	9	12	12	10
AT3G62530.1	| Symbols: | ARM repeat superfamily protein | chr3:23132219-23133121 FORWARD LENGTH=221	2	12	12	8
AT3G48560.1	| Symbols: CSR1, ALS, AHAS, TZP5, IMR1 | chlorsulfuron/imidazolinone resistant 1 | chr3:18001530-18003542 REVERSE LENGTH=670	11	13	12	17
AT4G31810.1	| Symbols: | ATP-dependent caseinolytic (Clp) protease/crotonase family protein | chr4:15387365-15390290 REVERSE LENGTH=409	19	13	12	15
AT1G09210.1	| Symbols: CRT1b, AtCRT1b | calreticulin 1b | chr1:2973217-2976655 REVERSE LENGTH=424	10	13	12	13
AT5G45930.1	| Symbols: CHLI2, CHL I2, CHLI-2 | magnesium chelatase i2 | chr5:18628095-18629565 FORWARD LENGTH=418	11	13	12	11
AT2G27880.1	| Symbols: AGO5 | Argonaute family protein | chr2:11871488-11876712 FORWARD LENGTH=997	12	13	12	11
AT2G27860.1	| Symbols: AXS1 | UDP-D-apiose/UDP-D-xylose synthase 1 | chr2:11864684-11866843 REVERSE LENGTH=389	14	14	12	15
AT4G13430.1	| Symbols: IIL1, ATLEUC1 | isopropyl malate isomerase large subunit 1 | chr4:7804194-7807789 REVERSE LENGTH=509	16	14	12	10
AT1G74260.1	| Symbols: PUR4 | purine biosynthesis 4 | chr1:27923005-27927764 REVERSE LENGTH=1407	25	15	12	16
AT5G46580.1	| Symbols: | pentatricopeptide (PPR) repeat-containing protein | chr5:18897510-18899645 REVERSE LENGTH=711	20	15	12	13
AT1G20580.1	| Symbols: | Small nuclear ribonucleoprotein family protein | chr1:7128979-7130371 FORWARD LENGTH=131	11	15	12	11
AT1G27090.1	| Symbols: | glycine-rich protein | chr1:9404041-9406098 REVERSE LENGTH=420	22	16	12	19
AT4G36250.1	| Symbols: ALDH3F1 | aldehyde dehydrogenase 3F1 | chr4:17151029-17153381 FORWARD LENGTH=484	17	16	12	13
AT1G60770.1	| Symbols: | Tetratricopeptide repeat (TPR)-like superfamily protein | chr1:22366959-22368648 REVERSE LENGTH=491	15	16	12	12
AT1G09760.1	| Symbols: U2A' | U2 small nuclear ribonucleoprotein A | chr1:3159476-3161603 REVERSE LENGTH=249	17	16	12	11
AT5G54900.1	| Symbols: ATRBP45A, RBP45A | RNA-binding protein 45A | chr5:22295412-22298126 FORWARD LENGTH=387	17	17	12	14
AT1G07070.1	| Symbols: | Ribosomal protein L35Ae family protein | chr1:2168652-2169703 FORWARD LENGTH=112	18	17	12	14
AT3G07050.1	| Symbols: | GTP-binding family protein | chr3:2229602-2232279 REVERSE LENGTH=582	16	17	12	13
AT5G59290.2	| Symbols: UXS3, ATUXS3 | UDP-glucuronic acid decarboxylase 3 | chr5:23915814-23917998 REVERSE LENGTH=357	15	18	12	17
AT5G25460.1	| Symbols: | Protein of unknown function, DUF642 | chr5:8863430-8865394 FORWARD LENGTH=369	14	18	12	15
AT5G57870.1	| Symbols: eIFiso4G1 | MIF4G domain-containing protein / MA3 domain-containing protein | chr5:23439755-23443433 FORWARD LENGTH=780	13	18	12	10
AT3G58610.1	| Symbols: | ketol-acid reductoisomerase | chr3:21671561-21674639 FORWARD LENGTH=591	18	18	12	10
AT2G47330.1	| Symbols: | P-loop containing nucleoside triphosphate hydrolases superfamily protein | chr2:19429083-19431617 REVERSE LENGTH=760	12	19	12	16
AT5G39570.1	| Symbols: | FUNCTIONS IN: molecular_function unknown; INVOLVED IN: biological_process unknown; LOCATED IN: cytosol, nucleus; EXPRESSED IN: 25 plant structures; EXPRESSED DURING: 14 growth stages; BEST Arabidopsis thaliana protein match is: glycine-rich protein (TAIR:AT3G29075.1); Has 30201 Blast hits to 17322 proteins in 780 species: Archae - 12; Bacteria - 1396; Metazoa - 17338; Fungi - 3422; P…	13	19	12	15
AT1G68560.1	| Symbols: ATXYL1, XYL1, TRG1 | alpha-xylosidase 1 | chr1:25734435-25737897 REVERSE LENGTH=915	13	19	12	12
AT1G65930.1	| Symbols: cICDH | cytosolic NADP+-dependent isocitrate dehydrogenase | chr1:24539088-24541861 FORWARD LENGTH=410	16	21	12	15
AT5G61790.1	| Symbols: CNX1, ATCNX1 | calnexin 1 | chr5:24827394-24829642 REVERSE LENGTH=530	20	24	12	13
AT2G20450.1	| Symbols: | Ribosomal protein L14 | chr2:8813923-8815071 FORWARD LENGTH=134	10	24	12	7
AT3G18035.1	| Symbols: HON4 | winged-helix DNA-binding transcription factor family protein | chr3:6169384-6171558 REVERSE LENGTH=480	21	28	12	12
AT2G06990.1	| Symbols: HEN2 | RNA helicase, ATP-dependent, SK12/DOB1 protein | chr2:2895135-2900909 FORWARD LENGTH=995	5	3	11	8
AT5G27470.1	| Symbols: | seryl-tRNA synthetase / serine--tRNA ligase | chr5:9695087-9697154 FORWARD LENGTH=451	5	5	11	6
AT5G64370.1	| Symbols: BETA-UP, PYD3 | beta-ureidopropionase | chr5:25739264-25741031 FORWARD LENGTH=408	14	6	11	10
AT5G43060.1	| Symbols: | Granulin repeat cysteine protease family protein | chr5:17269784-17272117 REVERSE LENGTH=463	5	6	11	8
AT3G26618.1	| Symbols: ERF1-3 | eukaryotic release factor 1-3 | chr3:9788854-9790161 FORWARD LENGTH=435	5	6	11	8
AT2G37270.1	| Symbols: ATRPS5B, RPS5B | ribosomal protein 5B | chr2:15647883-15649042 REVERSE LENGTH=207	10	6	11	8
AT5G14170.1	| Symbols: CHC1 | SWIB/MDM2 domain superfamily protein | chr5:4568696-4570444 REVERSE LENGTH=534	8	6	11	6
AT1G75990.1	| Symbols: | PAM domain (PCI/PINT associated module) protein | chr1:28524623-28526718 REVERSE LENGTH=487	6	7	11	13
AT3G52640.2	| Symbols: | Zn-dependent exopeptidases superfamily protein | chr3:19515078-19520290 REVERSE LENGTH=705	9	7	11	11
AT1G69620.1	| Symbols: RPL34 | ribosomal protein L34 | chr1:26189900-26191081 FORWARD LENGTH=119	11	7	11	10
AT2G30800.1	| Symbols: HVT1, ATVT-1 | helicase in vascular tissue and tapetum | chr2:13120585-13126635 REVERSE LENGTH=1299	8	7	11	9
AT1G65010.1	| Symbols: | Plant protein of unknown function (DUF827) | chr1:24149543-24154024 FORWARD LENGTH=1345	11	8	11	14
AT2G39795.1	| Symbols: | Mitochondrial glycoprotein family protein | chr2:16597026-16598028 FORWARD LENGTH=250	6	8	11	7
AT1G60710.1	| Symbols: ATB2 | NAD(P)-linked oxidoreductase superfamily protein | chr1:22355073-22356627 REVERSE LENGTH=345	11	9	11	14
AT1G65980.1	| Symbols: TPX1 | thioredoxin-dependent peroxidase 1 | chr1:24559524-24560753 REVERSE LENGTH=162	9	9	11	13
AT1G30120.1	| Symbols: PDH-E1 BETA | pyruvate dehydrogenase E1 beta | chr1:10584350-10586477 REVERSE LENGTH=406	7	9	11	11
AT2G37600.1	| Symbols: | Ribosomal protein L36e family protein | chr2:15774410-15775203 REVERSE LENGTH=113	8	9	11	10
AT3G01340.1	| Symbols: | Transducin/WD40 repeat-like superfamily protein | chr3:127557-128465 REVERSE LENGTH=302	10	9	11	9
AT3G62840.1	| Symbols: | Small nuclear ribonucleoprotein family protein | chr3:23235727-23236615 REVERSE LENGTH=109	7	9	11	7
AT2G47640.1	| Symbols: | Small nuclear ribonucleoprotein family protein | chr2:19537393-19538431 FORWARD LENGTH=109	7	9	11	7
AT4G11820.2	| Symbols: MVA1, FKP1 | hydroxymethylglutaryl-CoA synthase / HMG-CoA synthase / 3-hydroxy-3-methylglutaryl coenzyme A synthase | chr4:7109124-7111901 REVERSE LENGTH=461	11	10	11	14
AT2G17420.1	| Symbols: NTRA, ATNTRA, NTR2 | NADPH-dependent thioredoxin reductase A | chr2:7564357-7566219 FORWARD LENGTH=378	9	10	11	13
ATMG00090.1	| Symbols: | structural constituent of ribosome;protein binding | chrM:25482-28733 REVERSE LENGTH=556	16	10	11	12
AT4G02150.1	| Symbols: MOS6, ATIMPALPHA3, IMPA-3 | ARM repeat superfamily protein | chr4:950884-953602 REVERSE LENGTH=531	5	10	11	10
AT3G02780.1	| Symbols: IPP2, IPIAT1, IDI2 | isopentenyl pyrophosphate:dimethylallyl pyrophosphate isomerase 2 | chr3:602578-604648 REVERSE LENGTH=284	8	10	11	9
AT3G01540.2	| Symbols: DRH1, ATDRH1 | DEAD box RNA helicase 1 | chr3:213077-216142 REVERSE LENGTH=619	10	10	11	7
AT5G48230.2	| Symbols: EMB1276, ACAT2 | acetoacetyl-CoA thiolase 2 | chr5:19552570-19555122 REVERSE LENGTH=403	10	11	11	15
AT1G15290.1	| Symbols: | Tetratricopeptide repeat (TPR)-like superfamily protein | chr1:5257327-5264814 REVERSE LENGTH=1608	16	11	11	15
AT3G13290.1	| Symbols: VCR | varicose-related | chr3:4297529-4303113 FORWARD LENGTH=1340	8	11	11	12
AT4G31120.1	| Symbols: SKB1, ATPRMT5 | SHK1 binding protein 1 | chr4:15132185-15136568 REVERSE LENGTH=642	9	11	11	11
AT1G56340.1	| Symbols: CRT1, CRT1a, AtCRT1a | calreticulin 1a | chr1:21090059-21092630 REVERSE LENGTH=425	9	11	11	11
AT2G30860.1	| Symbols: ATGSTF9, GLUTTR, ATGSTF7, GSTF9 | glutathione S-transferase PHI 9 | chr2:13139132-13140057 FORWARD LENGTH=215	12	11	11	10
AT1G18250.2	| Symbols: ATLP-1 | Pathogenesis-related thaumatin superfamily protein | chr1:6277024-6278005 REVERSE LENGTH=244	13	11	11	10
AT4G37930.1	| Symbols: SHM1, STM, SHMT1 | serine transhydroxymethyltransferase 1 | chr4:17831891-17834742 REVERSE LENGTH=517	14	11	11	10
AT4G39660.1	| Symbols: AGT2 | alanine:glyoxylate aminotransferase 2 | chr4:18406797-18409262 FORWARD LENGTH=476	4	11	11	9
AT3G23390.1	| Symbols: | Zinc-binding ribosomal protein family protein | chr3:8375427-8376224 FORWARD LENGTH=105	9	11	11	9
AT3G08030.1	| Symbols: | Protein of unknown function, DUF642 | chr3:2564191-2565819 FORWARD LENGTH=365	9	11	11	9
AT1G03130.1	| Symbols: PSAD-2 | photosystem I subunit D-2 | chr1:753528-754142 REVERSE LENGTH=204	13	11	11	8
AT3G55430.1	| Symbols: | O-Glycosyl hydrolases family 17 protein | chr3:20549806-20552004 REVERSE LENGTH=449	9	12	11	14
AT1G79750.1	| Symbols: ATNADP-ME4, NADP-ME4 | NADP-malic enzyme 4 | chr1:30007655-30011179 REVERSE LENGTH=646	6	12	11	13
AT4G14160.1	| Symbols: | Sec23/Sec24 protein transport family protein | chr4:8167574-8173026 FORWARD LENGTH=773	8	12	11	13
AT1G72610.1	| Symbols: GLP1, ATGER1, GER1 | germin-like protein 1 | chr1:27339302-27339928 REVERSE LENGTH=208	11	12	11	11
AT5G67510.1	| Symbols: | Translation protein SH3-like family protein | chr5:26937970-26938410 REVERSE LENGTH=146	6	12	11	10
AT2G19480.1	| Symbols: NFA02, NFA2, NAP1;2 | nucleosome assembly protein 1;2 | chr2:8438601-8441040 FORWARD LENGTH=379	14	12	11	10
ATCG01060.1	| Symbols: PSAC | iron-sulfur cluster binding;electron carriers;4 iron, 4 sulfur cluster binding | chrC:117318-117563 REVERSE LENGTH=81	11	12	11	8
ATMG00290.1	| Symbols: RPS4 | mitochondrial ribosomal protein S4 | chrM:82028-83116 REVERSE LENGTH=362	14	13	11	12
AT2G07734.1	| Symbols: | Alpha-L RNA-binding motif/Ribosomal protein S4 family protein | chr2:3472604-3473692 REVERSE LENGTH=362	14	13	11	12
AT3G14990.1	| Symbols: | Class I glutamine amidotransferase-like superfamily protein | chr3:5047510-5049621 FORWARD LENGTH=392	20	13	11	12
AT1G07440.1	| Symbols: | NAD(P)-binding Rossmann-fold superfamily protein | chr1:2286436-2287665 REVERSE LENGTH=266	6	13	11	10
AT5G25780.1	| Symbols: EIF3B-2, EIF3B, ATEIF3B-2 | eukaryotic translation initiation factor 3B-2 | chr5:8973420-8976758 REVERSE LENGTH=714	7	13	11	10
AT5G67240.1	| Symbols: SDN3 | small RNA degrading nuclease 3 | chr5:26824454-26828098 REVERSE LENGTH=782	11	13	11	10
ATCG01240.1	| Symbols: RPS7.2 | ribosomal protein S7 | chrC:140704-141171 FORWARD LENGTH=155	10	13	11	9
ATCG00900.1	| Symbols: RPS7.1, RPS7 | Ribosomal protein S7p/S5e family protein | chrC:97478-97945 REVERSE LENGTH=155	10	13	11	9
AT4G02770.1	| Symbols: PSAD-1 | photosystem I subunit D-1 | chr4:1229247-1229873 REVERSE LENGTH=208	13	13	11	9
AT4G09010.1	| Symbols: APX4, TL29 | ascorbate peroxidase 4 | chr4:5777502-5779338 REVERSE LENGTH=349	11	14	11	10
AT4G04640.1	| Symbols: ATPC1 | ATPase, F1 complex, gamma subunit protein | chr4:2350761-2351882 REVERSE LENGTH=373	11	14	11	10
AT1G08630.1	| Symbols: THA1 | threonine aldolase 1 | chr1:2743948-2745685 REVERSE LENGTH=358	23	15	11	15
AT4G10450.1	| Symbols: | Ribosomal protein L6 family | chr4:6463201-6464458 REVERSE LENGTH=194	10	17	11	14
AT3G51240.1	| Symbols: F3H, TT6, F3'H | flavanone 3-hydroxylase | chr3:19025409-19026658 FORWARD LENGTH=358	19	18	11	19
AT3G63095.1	| Symbols: | Tetratricopeptide repeat (TPR)-like superfamily protein | chr3:23315506-23316258 FORWARD LENGTH=250	13	18	11	12
AT4G26870.1	| Symbols: | Class II aminoacyl-tRNA and biotin synthetases superfamily protein | chr4:13505381-13507619 FORWARD LENGTH=532	18	19	11	14
AT5G43940.2	| Symbols: HOT5 | GroES-like zinc-binding dehydrogenase family protein | chr5:17684265-17686379 FORWARD LENGTH=391	22	19	11	14
AT5G14320.1	| Symbols: | Ribosomal protein S13/S18 family | chr5:4617839-4618772 REVERSE LENGTH=169	16	19	11	13
AT5G20950.1	| Symbols: | Glycosyl hydrolase family protein | chr5:7107609-7110775 REVERSE LENGTH=624	11	20	11	11
AT1G21750.1	| Symbols: ATPDIL1-1, ATPDI5, PDI5, PDIL1-1 | PDI-like 1-1 | chr1:7645767-7648514 FORWARD LENGTH=501	16	20	11	11
AT5G59970.1	| Symbols: | Histone superfamily protein | chr5:24146352-24146663 REVERSE LENGTH=103	10	21	11	7
AT5G59690.1	| Symbols: | Histone superfamily protein | chr5:24051649-24051960 FORWARD LENGTH=103	10	21	11	7
AT3G53730.1	| Symbols: | Histone superfamily protein | chr3:19912659-19912970 REVERSE LENGTH=103	10	21	11	7
AT3G46320.1	| Symbols: | Histone superfamily protein | chr3:17020043-17020354 REVERSE LENGTH=103	10	21	11	7
AT3G45930.1	| Symbols: | Histone superfamily protein | chr3:16883390-16883701 FORWARD LENGTH=103	10	21	11	7
AT2G28740.1	| Symbols: HIS4 | histone H4 | chr2:12329643-12329954 REVERSE LENGTH=103	10	21	11	7
AT1G07820.1	| Symbols: | Histone superfamily protein | chr1:2421435-2421746 REVERSE LENGTH=103	10	21	11	7
AT1G07660.1	| Symbols: | Histone superfamily protein | chr1:2369212-2369523 FORWARD LENGTH=103	10	21	11	7
AT1G80930.1	| Symbols: | MIF4G domain-containing protein / MA3 domain-containing protein | chr1:30405774-30409499 REVERSE LENGTH=900	22	23	11	7
ATCG00190.1	| Symbols: RPOB | RNA polymerase subunit beta | chrC:23111-26329 REVERSE LENGTH=1072	15	25	11	12
AT1G52410.2	| Symbols: TSA1 | TSK-associating protein 1 | chr1:19520762-19525361 FORWARD LENGTH=759	27	41	11	22
AT5G47770.1	| Symbols: FPS1 | farnesyl diphosphate synthase 1 | chr5:19345297-19347415 FORWARD LENGTH=384	3	3	10	9
AT1G62820.1	| Symbols: | Calcium-binding EF-hand family protein | chr1:23263822-23264268 REVERSE LENGTH=148	9	4	10	9
AT4G06634.1	| Symbols: | zinc finger (C2H2 type) family protein | chr4:3764499-3766439 REVERSE LENGTH=387	4	4	10	7
AT5G54440.1	| Symbols: CLUB, AtTRS130 | CLUB | chr5:22100056-22107695 FORWARD LENGTH=1259	4	5	10	12
AT1G80480.1	| Symbols: PTAC17 | plastid transcriptionally active 17 | chr1:30258272-30260570 REVERSE LENGTH=444	4	5	10	7
AT4G10710.1	| Symbols: SPT16 | global transcription factor C | chr4:6602226-6605450 REVERSE LENGTH=1074	11	5	10	7
AT4G35460.1	| Symbols: ATNTRB, NTRB, NTR1 | NADPH-dependent thioredoxin reductase B | chr4:16842218-16843740 FORWARD LENGTH=375	4	5	10	5
AT4G29410.1	| Symbols: | Ribosomal L28e protein family | chr4:14468439-14469964 REVERSE LENGTH=143	8	5	10	5
AT3G44590.2	| Symbols: | 60S acidic ribosomal protein family | chr3:16163983-16164658 FORWARD LENGTH=111	5	6	10	9
AT5G05920.1	| Symbols: DHS, EDA22 | deoxyhypusine synthase | chr5:1777781-1779699 REVERSE LENGTH=368	7	6	10	8
AT3G49680.1	| Symbols: ATBCAT-3, BCAT3 | branched-chain aminotransferase 3 | chr3:18422768-18425473 FORWARD LENGTH=413	12	7	10	12
AT1G09270.1	| Symbols: IMPA-4 | importin alpha isoform 4 | chr1:2994506-2997833 FORWARD LENGTH=538	5	7	10	9
AT3G25150.2	| Symbols: | Nuclear transport factor 2 (NTF2) family protein with RNA binding (RRM-RBD-RNP motifs) domain | chr3:9157161-9160052 REVERSE LENGTH=587	8	7	10	9
AT2G18740.1	| Symbols: | Small nuclear ribonucleoprotein family protein | chr2:8123334-8124710 FORWARD LENGTH=88	8	7	10	8
AT3G56130.1	| Symbols: | biotin/lipoyl attachment domain-containing protein | chr3:20826852-20829007 FORWARD LENGTH=281	5	7	10	6
AT2G40060.1	| Symbols: | Clathrin light chain protein | chr2:16726564-16728001 FORWARD LENGTH=258	5	8	10	11
AT4G09730.1	| Symbols: RH39 | RH39 | chr4:6136333-6139510 FORWARD LENGTH=621	10	8	10	10
AT4G03020.1	| Symbols: | transducin family protein / WD-40 repeat family protein | chr4:1331704-1334472 REVERSE LENGTH=493	6	8	10	6
AT5G42820.2	| Symbols: ATU2AF35B, U2AF35B | Zinc finger C-x8-C-x5-C-x3-H type family protein | chr5:17170445-17171296 REVERSE LENGTH=283	7	8	10	6
AT1G29150.1	| Symbols: ATS9, RPN6 | non-ATPase subunit 9 | chr1:10181240-10182499 FORWARD LENGTH=419	11	9	10	17
AT3G06850.1	| Symbols: BCE2, LTA1, DIN3 | 2-oxoacid dehydrogenases acyltransferase family protein | chr3:2158212-2160465 REVERSE LENGTH=483	5	9	10	12
AT4G08950.1	| Symbols: EXO | Phosphate-responsive 1 family protein | chr4:5740378-5741322 FORWARD LENGTH=314	6	9	10	12
ATCG00810.1	| Symbols: RPL22 | ribosomal protein L22 | chrC:83467-83949 REVERSE LENGTH=160	5	9	10	11
AT2G36870.1	| Symbols: XTH32 | xyloglucan endotransglucosylase/hydrolase 32 | chr2:15472869-15474630 REVERSE LENGTH=299	8	9	10	10
AT3G46010.2	| Symbols: ADF1, atadf, ATADF1 | actin depolymerizing factor 1 | chr3:16909679-16910678 REVERSE LENGTH=150	7	9	10	9
AT2G29580.1	| Symbols: | CCCH-type zinc fingerfamily protein with RNA-binding domain | chr2:12652011-12654158 FORWARD LENGTH=483	9	9	10	8
AT1G66200.3	| Symbols: GSR2, GLN1;2 | glutamine synthase clone F11 | chr1:24655520-24657520 REVERSE LENGTH=365	10	9	10	8
AT5G61170.1	| Symbols: | Ribosomal protein S19e family protein | chr5:24611158-24612202 FORWARD LENGTH=143	5	9	10	7
AT1G79280.2	| Symbols: NUA | nuclear pore anchor | chr1:29819176-29832809 REVERSE LENGTH=2115	10	10	10	16
AT2G47730.1	| Symbols: ATGSTF8, ATGSTF5, GST6, GSTF8 | glutathione S-transferase phi 8 | chr2:19558213-19559266 FORWARD LENGTH=263	11	10	10	14
AT1G56580.1	| Symbols: SVB | Protein of unknown function, DUF538 | chr1:21198402-21198902 REVERSE LENGTH=166	8	10	10	13
AT1G25211.1	| Symbols: | F-box family protein | chr1:8835405-8836706 FORWARD LENGTH=433	9	10	10	13
AT1G25150.1	| Symbols: | F-box family protein | chr1:8821027-8822328 FORWARD LENGTH=433	9	10	10	13
AT1G25055.1	| Symbols: | F-box family protein | chr1:8806649-8807950 FORWARD LENGTH=433	9	10	10	13
AT1G24881.1	| Symbols: | F-box family protein | chr1:8784120-8785421 FORWARD LENGTH=433	9	10	10	13
AT1G24800.1	| Symbols: | F-box family protein | chr1:8769741-8771042 FORWARD LENGTH=433	9	10	10	13
AT4G04910.1	| Symbols: NSF | AAA-type ATPase family protein | chr4:2489696-2495666 REVERSE LENGTH=742	11	10	10	10
AT2G33800.1	| Symbols: | Ribosomal protein S5 family protein | chr2:14300925-14302352 REVERSE LENGTH=303	9	10	10	9
ATMG00560.1	| Symbols: RPL2 | Nucleic acid-binding, OB-fold-like protein | chrM:154744-157345 FORWARD LENGTH=349	10	10	10	9
AT4G26110.1	| Symbols: NAP1;1, ATNAP1;1 | nucleosome assembly protein1;1 | chr4:13232712-13235502 FORWARD LENGTH=372	12	11	10	14
AT1G54220.1	| Symbols: | Dihydrolipoamide acetyltransferase, long form protein | chr1:20246460-20250208 REVERSE LENGTH=539	8	11	10	13
AT5G28840.1	| Symbols: GME | GDP-D-mannose 3',5'-epimerase | chr5:10862472-10864024 REVERSE LENGTH=377	8	11	10	11
AT3G18490.1	| Symbols: | Eukaryotic aspartyl protease family protein | chr3:6349090-6350592 REVERSE LENGTH=500	5	11	10	8
AT3G02320.1	| Symbols: | N2,N2-dimethylguanosine tRNA methyltransferase | chr3:470097-473492 FORWARD LENGTH=589	11	11	10	7
AT3G06400.3	| Symbols: CHR11 | chromatin-remodeling protein 11 | chr3:1941066-1946700 FORWARD LENGTH=1057	16	11	10	6
AT1G24180.1	| Symbols: IAR4 | Thiamin diphosphate-binding fold (THDP-binding) superfamily protein | chr1:8560777-8563382 REVERSE LENGTH=393	16	12	10	15
AT3G46440.1	| Symbols: UXS5 | UDP-XYL synthase 5 | chr3:17089268-17091611 REVERSE LENGTH=341	12	12	10	14
AT4G23600.1	| Symbols: CORI3, JR2 | Tyrosine transaminase family protein | chr4:12310657-12312885 FORWARD LENGTH=422	18	12	10	12
AT4G13710.1	| Symbols: | Pectin lyase-like superfamily protein | chr4:7962550-7966012 FORWARD LENGTH=470	8	12	10	11
AT5G61020.1	| Symbols: ECT3 | evolutionarily conserved C-terminal region 3 | chr5:24557485-24559780 REVERSE LENGTH=495	14	12	10	9
AT5G15270.2	| Symbols: | RNA-binding KH domain-containing protein | chr5:4958738-4960947 FORWARD LENGTH=548	12	13	10	12
AT4G36680.1	| Symbols: | Tetratricopeptide repeat (TPR)-like superfamily protein | chr4:17292479-17293717 REVERSE LENGTH=412	18	13	10	11
AT5G53460.1	| Symbols: GLT1 | NADH-dependent glutamate synthase 1 | chr5:21700518-21709629 FORWARD LENGTH=2208	11	13	10	6
AT5G43960.1	| Symbols: | Nuclear transport factor 2 (NTF2) family protein with RNA binding (RRM-RBD-RNP motifs) domain | chr5:17689154-17691653 REVERSE LENGTH=450	24	14	10	13
AT5G65430.3	| Symbols: GRF8 | general regulatory factor 8 | chr5:26148630-26150255 REVERSE LENGTH=260	8	14	10	8
AT2G43750.1	| Symbols: OASB, ACS1, CPACS1, ATCS-B | O-acetylserine (thiol) lyase B | chr2:18129604-18132322 REVERSE LENGTH=392	11	14	10	7
AT1G78580.1	| Symbols: ATTPS1, TPS1 | trehalose-6-phosphate synthase | chr1:29552495-29557482 REVERSE LENGTH=942	11	15	10	17
AT3G18130.1	| Symbols: RACK1C_AT | receptor for activated C kinase 1C | chr3:6211109-6212371 REVERSE LENGTH=326	23	15	10	16
AT1G53240.1	| Symbols: mMDH1 | Lactate/malate dehydrogenase family protein | chr1:19854966-19856802 REVERSE LENGTH=341	11	15	10	11
AT3G18790.1	| Symbols: | FUNCTIONS IN: molecular_function unknown; INVOLVED IN: biological_process unknown; LOCATED IN: chloroplast; EXPRESSED IN: 22 plant structures; EXPRESSED DURING: 13 growth stages; CONTAINS InterPro DOMAIN/s: Isy1-like splicing (InterPro:IPR009360); Has 1147 Blast hits to 965 proteins in 236 species: Archae - 12; Bacteria - 13; Metazoa - 351; Fungi - 230; Plants - 49; Viruses - 9; Othe…	15	15	10	4
AT1G48630.1	| Symbols: RACK1B_AT | receptor for activated C kinase 1B | chr1:17981977-17983268 REVERSE LENGTH=326	28	16	10	18
AT1G10580.1	| Symbols: | Transducin/WD40 repeat-like superfamily protein | chr1:3491560-3493665 REVERSE LENGTH=573	17	16	10	10
AT4G13930.1	| Symbols: SHM4 | serine hydroxymethyltransferase 4 | chr4:8048013-8050021 REVERSE LENGTH=471	9	17	10	15
AT3G14420.1	| Symbols: | Aldolase-type TIM barrel family protein | chr3:4821804-4823899 FORWARD LENGTH=367	14	17	10	15
AT2G04030.1	| Symbols: CR88, EMB1956, HSP90.5, Hsp88.1, AtHsp90.5 | Chaperone protein htpG family protein | chr2:1281983-1285909 FORWARD LENGTH=780	17	18	10	15
AT3G08580.1	| Symbols: AAC1 | ADP/ATP carrier 1 | chr3:2605706-2607030 REVERSE LENGTH=381	11	18	10	10
AT3G54960.1	| Symbols: ATPDIL1-3, PDI1, ATPDI1, PDIL1-3 | PDI-like 1-3 | chr3:20363514-20366822 REVERSE LENGTH=579	16	18	10	7
AT4G31180.1	| Symbols: | Class II aminoacyl-tRNA and biotin synthetases superfamily protein | chr4:15156696-15159362 FORWARD LENGTH=558	14	19	10	12
AT1G69200.1	| Symbols: FLN2 | fructokinase-like 2 | chr1:26016018-26018365 FORWARD LENGTH=616	6	20	10	3
AT1G50920.1	| Symbols: | Nucleolar GTP-binding protein | chr1:18870555-18872570 FORWARD LENGTH=671	21	21	10	7
AT5G66570.1	| Symbols: PSBO-1, OEE1, OEE33, OE33, PSBO1, MSP-1 | PS II oxygen-evolving complex 1 | chr5:26568744-26570124 FORWARD LENGTH=332	19	23	10	13
AT1G75910.1	| Symbols: EXL4 | extracellular lipase 4 | chr1:28501511-28503096 FORWARD LENGTH=343	19	28	10	10
AT3G05060.1	| Symbols: | NOP56-like pre RNA processing ribonucleoprotein | chr3:1413174-1415564 REVERSE LENGTH=533	27	28	10	9
AT2G18790.1	| Symbols: PHYB, HY3, OOP1 | phytochrome B | chr2:8140079-8144151 FORWARD LENGTH=1172	4	3	9	13
AT2G46020.2	| Symbols: CHR2, ATBRM, BRM, CHA2 | transcription regulatory protein SNF2, putative | chr2:18923304-18931769 FORWARD LENGTH=2193	5	3	9	10
AT4G23460.1	| Symbols: | Adaptin family protein | chr4:12243899-12248898 REVERSE LENGTH=893	3	3	9	9
AT3G59630.1	| Symbols: | diphthamide synthesis DPH2 family protein | chr3:22025355-22027776 REVERSE LENGTH=491	7	4	9	7
AT3G14240.1	| Symbols: | Subtilase family protein | chr3:4741637-4743964 REVERSE LENGTH=775	3	4	9	6
AT2G39390.1	| Symbols: | Ribosomal L29 family protein | chr2:16450803-16451762 REVERSE LENGTH=123	5	4	9	6
AT3G29160.1	| Symbols: AKIN11, SNRK1.2, KIN11, ATKIN11 | SNF1 kinase homolog 11 | chr3:11128893-11131510 REVERSE LENGTH=512	0	4	9	5
AT3G03380.1	| Symbols: DegP7 | DegP protease 7 | chr3:799720-808319 FORWARD LENGTH=1097	2	4	9	5
AT5G26570.1	| Symbols: PWD, OK1, ATGWD3 | catalytics;carbohydrate kinases;phosphoglucan, water dikinases | chr5:9261580-9267526 FORWARD LENGTH=1196	3	4	9	5
AT3G18090.1	| Symbols: NRPD2B | nuclear RNA polymerase D2B | chr3:6195323-6200204 FORWARD LENGTH=1055	3	4	9	5
AT1G52730.2	| Symbols: | Transducin/WD40 repeat-like superfamily protein | chr1:19642866-19644978 FORWARD LENGTH=343	8	5	9	11
AT5G42390.1	| Symbols: | Insulinase (Peptidase family M16) family protein | chr5:16945308-16952647 FORWARD LENGTH=1265	9	5	9	11
AT4G28250.1	| Symbols: ATEXPB3, EXPB3, ATHEXP BETA 1.6 | expansin B3 | chr4:14000446-14001945 REVERSE LENGTH=264	4	5	9	8
AT3G46000.1	| Symbols: ADF2 | actin depolymerizing factor 2 | chr3:16907743-16908822 REVERSE LENGTH=137	4	5	9	7
AT5G58470.1	| Symbols: TAF15b | TBP-associated factor 15B | chr5:23638566-23640854 REVERSE LENGTH=422	8	5	9	7
AT2G38400.2	| Symbols: AGT3 | alanine:glyoxylate aminotransferase 3 | chr2:16083779-16086115 FORWARD LENGTH=493	7	5	9	6
AT3G51190.1	| Symbols: | Ribosomal protein L2 family | chr3:19016606-19017547 REVERSE LENGTH=260	8	5	9	6
AT5G04740.1	| Symbols: | ACT domain-containing protein | chr5:1368713-1371391 REVERSE LENGTH=301	3	5	9	5
AT3G16830.1	| Symbols: TPR2 | TOPLESS-related 2 | chr3:5731709-5737531 FORWARD LENGTH=1131	10	6	9	12
AT4G14030.1	| Symbols: SBP1 | selenium-binding protein 1 | chr4:8098121-8100165 REVERSE LENGTH=490	8	6	9	9
AT5G13520.1	| Symbols: | peptidase M1 family protein | chr5:4342117-4344571 REVERSE LENGTH=616	9	6	9	7
AT5G10010.1	| Symbols: | unknown protein; FUNCTIONS IN: molecular_function unknown; INVOLVED IN: biological_process unknown; LOCATED IN: nucleolus; EXPRESSED IN: 25 plant structures; EXPRESSED DURING: 15 growth stages; BEST Arabidopsis thaliana protein match is: unknown protein (TAIR:AT5G64910.1); Has 33260 Blast hits to 16857 proteins in 1270 species: Archae - 88; Bacteria - 3040; Metazoa - 11915; Fungi - 3…	5	6	9	6
AT1G61870.1	| Symbols: PPR336 | pentatricopeptide repeat 336 | chr1:22865326-22866552 REVERSE LENGTH=408	5	6	9	6
AT3G18390.1	| Symbols: EMB1865 | CRS1 / YhbY (CRM) domain-containing protein | chr3:6313572-6317584 FORWARD LENGTH=848	5	6	9	5
AT4G26910.1	| Symbols: | Dihydrolipoamide succinyltransferase | chr4:13520127-13522889 REVERSE LENGTH=464	7	7	9	13
AT1G29350.1	| Symbols: | Kinase-related protein of unknown function (DUF1296) | chr1:10268761-10273613 REVERSE LENGTH=831	11	7	9	13
AT3G61110.1	| Symbols: ARS27A, RS27A | ribosomal protein S27 | chr3:22611710-22612632 FORWARD LENGTH=86	8	7	9	12
AT2G45710.1	| Symbols: | Zinc-binding ribosomal protein family protein | chr2:18831243-18831999 FORWARD LENGTH=84	8	7	9	12
AT2G38270.1	| Symbols: CXIP2, ATGRX2 | CAX-interacting protein 2 | chr2:16031347-16033054 REVERSE LENGTH=293	8	7	9	12
AT1G29370.1	| Symbols: | Kinase-related protein of unknown function (DUF1296) | chr1:10278080-10283024 REVERSE LENGTH=831	10	7	9	12
AT5G10770.1	| Symbols: | Eukaryotic aspartyl protease family protein | chr5:3403331-3405331 REVERSE LENGTH=474	9	7	9	9
AT3G56490.1	| Symbols: HIT3, HINT1 | HIS triad family protein 3 | chr3:20941532-20943129 FORWARD LENGTH=147	13	7	9	9
AT5G09880.1	| Symbols: | Splicing factor, CC1-like | chr5:3081646-3085179 REVERSE LENGTH=527	5	7	9	8
AT5G56710.1	| Symbols: | Ribosomal protein L31e family protein | chr5:22944003-22944767 REVERSE LENGTH=119	6	7	9	8
AT1G67230.1	| Symbols: LINC1 | little nuclei1 | chr1:25151561-25156032 REVERSE LENGTH=1132	2	7	9	5
AT5G41520.1	| Symbols: | RNA binding Plectin/S10 domain-containing protein | chr5:16609377-16610583 REVERSE LENGTH=180	4	7	9	5
AT1G02813.1	| Symbols: | Protein of unknown function, DUF538 | chr1:620773-621222 FORWARD LENGTH=149	11	8	9	12
AT5G05990.1	| Symbols: | Mitochondrial glycoprotein family protein | chr5:1806911-1807895 REVERSE LENGTH=259	9	8	9	11
AT5G08640.1	| Symbols: FLS, ATFLS1, FLS1 | flavonol synthase 1 | chr5:2804009-2805175 FORWARD LENGTH=336	11	8	9	11
AT5G04280.1	| Symbols: | RNA-binding (RRM/RBD/RNP motifs) family protein with retrovirus zinc finger-like domain | chr5:1192461-1195413 FORWARD LENGTH=310	9	8	9	10
AT4G28080.1	| Symbols: | Tetratricopeptide repeat (TPR)-like superfamily protein | chr4:13948993-13957840 REVERSE LENGTH=1819	11	8	9	10
AT5G42980.1	| Symbols: ATTRX3, ATH3, ATTRXH3, TRXH3, TRX3 | thioredoxin 3 | chr5:17242772-17243718 FORWARD LENGTH=118	6	8	9	9
AT4G30930.1	| Symbols: NFD1 | Ribosomal protein L21 | chr4:15050170-15051630 REVERSE LENGTH=270	8	8	9	9
AT4G26760.1	| Symbols: MAP65-2 | microtubule-associated protein 65-2 | chr4:13478834-13481300 REVERSE LENGTH=578	6	8	9	8
AT1G79850.1	| Symbols: RPS17, CS17, PRPS17 | ribosomal protein S17 | chr1:30041473-30041922 REVERSE LENGTH=149	13	8	9	8
AT1G13280.1	| Symbols: AOC4 | allene oxide cyclase 4 | chr1:4547624-4548552 FORWARD LENGTH=254	13	8	9	8
AT5G21274.1	| Symbols: CAM6, ACAM-6 | calmodulin 6 | chr5:7214740-7215950 REVERSE LENGTH=149	9	8	9	7
AT3G43810.1	| Symbols: CAM7 | calmodulin 7 | chr3:15664619-15666355 REVERSE LENGTH=149	9	8	9	7
AT3G16110.1	| Symbols: ATPDIL1-6, ATPDI4, PDI4, PDIL1-6 | PDI-like 1-6 | chr3:5460955-5463666 REVERSE LENGTH=534	5	8	9	6
AT1G16350.1	| Symbols: | Aldolase-type TIM barrel family protein | chr1:5590951-5592872 FORWARD LENGTH=502	11	9	9	9
AT2G41530.1	| Symbols: ATSFGH, SFGH | S-formylglutathione hydrolase | chr2:17323656-17325430 REVERSE LENGTH=284	12	9	9	9
AT1G72550.1	| Symbols: | tRNA synthetase beta subunit family protein | chr1:27319947-27323908 REVERSE LENGTH=598	14	9	9	9
AT3G59040.2	| Symbols: | Tetratricopeptide repeat (TPR)-like superfamily protein | chr3:21821495-21823919 REVERSE LENGTH=590	10	9	9	8
AT1G73380.1	| Symbols: | unknown protein; CONTAINS InterPro DOMAIN/s: Protein of unknown function DUF1308 (InterPro:IPR010733); Has 162 Blast hits to 160 proteins in 67 species: Archae - 0; Bacteria - 2; Metazoa - 120; Fungi - 0; Plants - 34; Viruses - 0; Other Eukaryotes - 6 (source: NCBI BLink). | chr1:27589100-27590657 FORWARD LENGTH=434	9	9	9	6
AT1G07140.1	| Symbols: SIRANBP | Pleckstrin homology (PH) domain superfamily protein | chr1:2192360-2193688 REVERSE LENGTH=228	14	10	9	11
AT1G12840.1	| Symbols: DET3, ATVHA-C | vacuolar ATP synthase subunit C (VATC) / V-ATPase C subunit / vacuolar proton pump C subunit (DET3) | chr1:4375584-4378220 FORWARD LENGTH=375	15	10	9	10
AT2G42710.1	| Symbols: | Ribosomal protein L1p/L10e family | chr2:17782352-17784830 FORWARD LENGTH=415	11	10	9	9
AT1G27540.1	| Symbols: | Protein of unknown function (DUF295) | chr1:9566608-9567849 REVERSE LENGTH=413	6	10	9	8
AT3G18165.1	| Symbols: MOS4 | modifier of snc1,4 | chr3:6223248-6225076 FORWARD LENGTH=253	5	10	9	7
AT5G46420.1	| Symbols: | 16S rRNA processing protein RimM family | chr5:18829999-18832893 FORWARD LENGTH=653	11	10	9	6
AT1G74030.1	| Symbols: ENO1 | enolase 1 | chr1:27839465-27841901 REVERSE LENGTH=477	14	11	9	13
AT4G02230.1	| Symbols: | Ribosomal protein L19e family protein | chr4:979391-980640 REVERSE LENGTH=208	9	11	9	12
AT5G03690.1	| Symbols: | Aldolase superfamily protein | chr5:963389-964982 REVERSE LENGTH=393	12	11	9	10
AT3G17820.1	| Symbols: ATGSKB6, GLN1.3, GLN1;3 | glutamine synthetase 1.3 | chr3:6097503-6099408 FORWARD LENGTH=354	7	11	9	9
AT5G21150.1	| Symbols: AGO9 | Argonaute family protein | chr5:7193472-7198113 FORWARD LENGTH=896	9	11	9	9
AT4G26630.1	| Symbols: | DEK domain-containing chromatin associated protein | chr4:13430873-13434877 REVERSE LENGTH=763	13	11	9	9
AT1G22410.1	| Symbols: | Class-II DAHP synthetase family protein | chr1:7912120-7914742 FORWARD LENGTH=527	7	11	9	8
AT1G14810.1	| Symbols: | semialdehyde dehydrogenase family protein | chr1:5102684-5104633 REVERSE LENGTH=375	14	12	9	11
ATCG00540.1	| Symbols: PETA | photosynthetic electron transfer A | chrC:61657-62619 FORWARD LENGTH=320	10	12	9	10
AT3G57610.1	| Symbols: ADSS | adenylosuccinate synthase | chr3:21334519-21336603 REVERSE LENGTH=490	19	12	9	10
AT3G52960.1	| Symbols: | Thioredoxin superfamily protein | chr3:19639699-19640403 FORWARD LENGTH=234	9	12	9	9
AT5G20720.1	| Symbols: CPN20, CPN10, CHCPN10, ATCPN21, CPN21 | chaperonin 20 | chr5:7015015-7016354 FORWARD LENGTH=253	10	12	9	9
AT5G01410.1	| Symbols: PDX1, ATPDX1.3, RSR4, PDX1.3, ATPDX1 | Aldolase-type TIM barrel family protein | chr5:172576-173505 REVERSE LENGTH=309	10	12	9	9
AT1G67750.1	| Symbols: | Pectate lyase family protein | chr1:25401660-25403165 FORWARD LENGTH=408	8	12	9	7
AT5G18620.2	| Symbols: CHR17 | chromatin remodeling factor17 | chr5:6196190-6202058 REVERSE LENGTH=1072	14	12	9	6
AT2G03850.1	| Symbols: | Late embryogenesis abundant protein (LEA) family protein | chr2:1175653-1176597 FORWARD LENGTH=191	13	13	9	11
AT5G23210.1	| Symbols: SCPL34 | serine carboxypeptidase-like 34 | chr5:7810892-7814837 FORWARD LENGTH=499	8	13	9	9
AT1G17880.1	| Symbols: BTF3, ATBTF3 | basic transcription factor 3 | chr1:6152572-6153425 REVERSE LENGTH=165	14	13	9	8
AT4G27500.1	| Symbols: PPI1 | proton pump interactor 1 | chr4:13743614-13745900 FORWARD LENGTH=612	11	13	9	6
AT3G03250.1	| Symbols: UGP, UGP1, AtUGP1 | UDP-GLUCOSE PYROPHOSPHORYLASE 1 | chr3:749761-754014 REVERSE LENGTH=469	12	14	9	8
AT2G41475.1	| Symbols: | Embryo-specific protein 3, (ATS3) | chr2:17295259-17296329 REVERSE LENGTH=179	7	14	9	7
AT3G55440.1	| Symbols: ATCTIMC, TPI, CYTOTPI | triosephosphate isomerase | chr3:20553794-20556078 FORWARD LENGTH=254	8	15	9	13
AT1G09430.1	| Symbols: ACLA-3 | ATP-citrate lyase A-3 | chr1:3042135-3044978 FORWARD LENGTH=424	8	15	9	8
AT3G59990.1	| Symbols: MAP2B | methionine aminopeptidase 2B | chr3:22155921-22158551 REVERSE LENGTH=439	10	16	9	13
AT2G28290.1	| Symbols: SYD, CHR3 | P-loop containing nucleoside triphosphate hydrolases superfamily protein | chr2:12056771-12072950 FORWARD LENGTH=3574	16	16	9	12
AT2G21170.1	| Symbols: TIM, PDTPI | triosephosphate isomerase | chr2:9071047-9073106 REVERSE LENGTH=315	15	17	9	11
AT4G13400.1	| Symbols: | 2-oxoglutarate (2OG) and Fe(II)-dependent oxygenase superfamily protein | chr4:7787822-7791149 REVERSE LENGTH=357	19	18	9	12
AT5G41770.1	| Symbols: | crooked neck protein, putative / cell cycle protein, putative | chr5:16718021-16720936 FORWARD LENGTH=705	14	18	9	4
ATCG00680.1	| Symbols: PSBB | photosystem II reaction center protein B | chrC:72371-73897 FORWARD LENGTH=508	8	20	9	12
AT5G07530.1	| Symbols: GRP17, ATGRP17, ATGRP-7 | glycine rich protein 17 | chr5:2382678-2384495 REVERSE LENGTH=543	25	58	9	7
AT1G75950.1	| Symbols: SKP1, ASK1, ATSKP1, SKP1A, UIP1 | S phase kinase-associated protein 1 | chr1:28516715-28517454 FORWARD LENGTH=160	6	2	8	7
AT3G18000.1	| Symbols: NMT1, XPL1, PEAMT | S-adenosyl-L-methionine-dependent methyltransferases superfamily protein | chr3:6154578-6157331 FORWARD LENGTH=491	5	3	8	10
AT5G19010.1	| Symbols: MPK16 | mitogen-activated protein kinase 16 | chr5:6345096-6347676 REVERSE LENGTH=567	4	3	8	8
AT4G15640.1	| Symbols: | unknown protein; BEST Arabidopsis thaliana protein match is: unknown protein (TAIR:AT3G21465.1); Has 38 Blast hits to 38 proteins in 14 species: Archae - 0; Bacteria - 0; Metazoa - 0; Fungi - 0; Plants - 38; Viruses - 0; Other Eukaryotes - 0 (source: NCBI BLink). | chr4:8919245-8921852 REVERSE LENGTH=390	3	3	8	7
AT5G03650.1	| Symbols: SBE2.2 | starch branching enzyme 2.2 | chr5:931924-937470 FORWARD LENGTH=805	4	3	8	7
AT5G02610.2	| Symbols: | Ribosomal L29 family protein | chr5:587611-588547 FORWARD LENGTH=146	3	3	8	6
AT3G05970.1	| Symbols: LACS6, ATLACS6 | long-chain acyl-CoA synthetase 6 | chr3:1786510-1791746 REVERSE LENGTH=701	4	3	8	3
AT5G24400.1	| Symbols: EMB2024, PGL3 | NagB/RpiA/CoA transferase-like superfamily protein | chr5:8330532-8331784 REVERSE LENGTH=325	5	3	8	3
AT5G16290.1	| Symbols: VAT1 | VALINE-TOLERANT 1 | chr5:5333874-5337387 FORWARD LENGTH=477	5	4	8	11
AT5G42190.1	| Symbols: ASK2, SKP1B | E3 ubiquitin ligase SCF complex subunit SKP1/ASK1 family protein | chr5:16854495-16855516 REVERSE LENGTH=171	8	4	8	9
AT5G60980.2	| Symbols: | Nuclear transport factor 2 (NTF2) family protein with RNA binding (RRM-RBD-RNP motifs) domain | chr5:24543988-24546027 FORWARD LENGTH=460	4	4	8	8
AT1G32470.1	| Symbols: | Single hybrid motif superfamily protein | chr1:11739479-11740246 REVERSE LENGTH=166	3	4	8	5
AT5G14920.1	| Symbols: | Gibberellin-regulated family protein | chr5:4826598-4827761 FORWARD LENGTH=275	5	4	8	5
AT3G17020.1	| Symbols: | Adenine nucleotide alpha hydrolases-like superfamily protein | chr3:5802728-5804063 REVERSE LENGTH=163	6	4	8	5
AT3G24430.1	| Symbols: HCF101 | ATP binding | chr3:8868731-8872154 REVERSE LENGTH=532	6	4	8	3
AT5G20490.1	| Symbols: XIK, ATXIK, XI-17 | Myosin family protein with Dil domain | chr5:6927064-6936825 REVERSE LENGTH=1545	2	5	8	12
AT4G11380.2	| Symbols: | Adaptin family protein | chr4:6920608-6925444 FORWARD LENGTH=916	3	5	8	12
AT4G19210.1	| Symbols: ATRLI2, RLI2 | RNAse l inhibitor protein 2 | chr4:10501906-10504776 FORWARD LENGTH=605	4	5	8	10
AT5G08450.1	| Symbols: | CONTAINS InterPro DOMAIN/s: Histone deacetylation protein Rxt3 (InterPro:IPR013951); Has 34444 Blast hits to 20801 proteins in 1175 species: Archae - 64; Bacteria - 2390; Metazoa - 15568; Fungi - 3729; Plants - 1886; Viruses - 208; Other Eukaryotes - 10599 (source: NCBI BLink). | chr5:2727970-2732572 REVERSE LENGTH=918	8	5	8	10
AT3G10380.1	| Symbols: SEC8, ATSEC8 | subunit of exocyst complex 8 | chr3:3219922-3228356 REVERSE LENGTH=1053	2	5	8	6
AT5G49930.1	| Symbols: emb1441 | zinc knuckle (CCHC-type) family protein | chr5:20308260-20312736 REVERSE LENGTH=1080	4	5	8	6
AT3G23450.1	| Symbols: | unknown protein; FUNCTIONS IN: molecular_function unknown; INVOLVED IN: biological_process unknown; LOCATED IN: endomembrane system; EXPRESSED IN: 14 plant structures; EXPRESSED DURING: 8 growth stages; Has 694543 Blast hits to 47111 proteins in 2535 species: Archae - 1794; Bacteria - 163056; Metazoa - 258989; Fungi - 49151; Plants - 70496; Viruses - 8919; Other Eukaryotes - 142138 (…	4	5	8	6
ATCG00470.1	| Symbols: ATPE | ATP synthase epsilon chain | chrC:52265-52663 REVERSE LENGTH=132	5	5	8	6
AT4G02430.2	| Symbols: SR34b, At-SR34b | RNA-binding (RRM/RBD/RNP motifs) family protein | chr4:1069186-1071313 FORWARD LENGTH=278	9	5	8	6
AT5G24520.1	| Symbols: TTG1, TTG, URM23, ATTTG1 | Transducin/WD40 repeat-like superfamily protein | chr5:8371708-8372733 REVERSE LENGTH=341	4	5	8	5
AT5G47930.1	| Symbols: | Zinc-binding ribosomal protein family protein | chr5:19406423-19407329 REVERSE LENGTH=84	7	6	8	11
AT5G27030.2	| Symbols: TPR3 | TOPLESS-related 3 | chr5:9508913-9515263 REVERSE LENGTH=1134	6	6	8	10
AT3G57520.1	| Symbols: AtSIP2, SIP2 | seed imbibition 2 | chr3:21288982-21292694 REVERSE LENGTH=773	9	6	8	10
AT3G07030.1	| Symbols: | Alba DNA/RNA-binding protein | chr3:2223001-2225254 REVERSE LENGTH=405	4	6	8	9
AT5G09440.1	| Symbols: EXL4 | EXORDIUM like 4 | chr5:2938397-2939233 FORWARD LENGTH=278	7	6	8	9
AT3G09500.1	| Symbols: | Ribosomal L29 family protein | chr3:2917047-2917895 FORWARD LENGTH=123	4	6	8	8
AT5G43830.1	| Symbols: | Aluminium induced protein with YGL and LRDR motifs | chr5:17622593-17624239 REVERSE LENGTH=251	7	6	8	8
AT5G20920.1	| Symbols: EIF2 BETA, EMB1401 | eukaryotic translation initiation factor 2 beta subunit | chr5:7094994-7096661 REVERSE LENGTH=268	10	6	8	8
AT3G17760.1	| Symbols: GAD5 | glutamate decarboxylase 5 | chr3:6078893-6080838 REVERSE LENGTH=494	4	6	8	7
AT5G56900.2	| Symbols: | CwfJ-like family protein / zinc finger (CCCH-type) family protein | chr5:23019750-23022670 REVERSE LENGTH=596	6	6	8	7
AT3G46820.1	| Symbols: TOPP5 | type one serine/threonine protein phosphatase 5 | chr3:17242447-17243992 REVERSE LENGTH=312	6	6	8	7
AT4G33090.1	| Symbols: APM1, ATAPM1 | aminopeptidase M1 | chr4:15965915-15970418 REVERSE LENGTH=879	8	6	8	7
AT1G32200.1	| Symbols: ATS1, ACT1 | phospholipid/glycerol acyltransferase family protein | chr1:11602223-11605001 REVERSE LENGTH=459	8	6	8	7
AT3G03940.1	| Symbols: | Protein kinase family protein | chr3:1014412-1018244 REVERSE LENGTH=701	9	6	8	7
AT5G07410.1	| Symbols: | Pectin lyase-like superfamily protein | chr5:2345852-2347276 FORWARD LENGTH=361	6	6	8	6
AT4G21110.1	| Symbols: | G10 family protein | chr4:11267673-11268774 FORWARD LENGTH=145	7	6	8	6
AT1G30530.1	| Symbols: UGT78D1 | UDP-glucosyl transferase 78D1 | chr1:10814917-10816374 FORWARD LENGTH=453	4	6	8	5
AT3G10220.1	| Symbols: | tubulin folding cofactor B | chr3:3161977-3164037 FORWARD LENGTH=243	8	6	8	5
AT5G62930.1	| Symbols: | SGNH hydrolase-type esterase superfamily protein | chr5:25254912-25256357 FORWARD LENGTH=242	9	6	8	5
AT1G79340.1	| Symbols: AtMC4, MC4 | metacaspase 4 | chr1:29842849-29844368 FORWARD LENGTH=418	2	6	8	4
AT2G17530.1	| Symbols: | Protein kinase superfamily protein | chr2:7626518-7628624 FORWARD LENGTH=440	6	6	8	4
AT4G37870.1	| Symbols: PCK1, PEPCK | phosphoenolpyruvate carboxykinase 1 | chr4:17802974-17806332 REVERSE LENGTH=671	7	7	8	10
AT1G06670.1	| Symbols: NIH | nuclear DEIH-boxhelicase | chr1:2040567-2047333 FORWARD LENGTH=1576	11	7	8	10
AT3G50590.1	| Symbols: | Transducin/WD40 repeat-like superfamily protein | chr3:18771292-18779220 FORWARD LENGTH=1614	3	7	8	8
AT2G24590.1	| Symbols: RSZ22a, At-RSZ22a | RNA recognition motif and CCHC-type zinc finger domains containing protein | chr2:10449837-10450860 FORWARD LENGTH=196	5	7	8	8
AT4G22240.1	| Symbols: | Plastid-lipid associated protein PAP / fibrillin family protein | chr4:11766090-11767227 REVERSE LENGTH=310	8	7	8	8
AT2G19740.1	| Symbols: | Ribosomal protein L31e family protein | chr2:8513577-8514346 FORWARD LENGTH=119	8	7	8	8
AT1G69410.1	| Symbols: ATELF5A-3, ELF5A-3 | eukaryotic elongation factor 5A-3 | chr1:26089301-26090194 FORWARD LENGTH=158	7	7	8	7
AT2G44760.1	| Symbols: | Domain of unknown function (DUF3598) | chr2:18452937-18454785 REVERSE LENGTH=500	6	7	8	6
AT5G51980.2	| Symbols: | Transducin/WD40 repeat-like superfamily protein | chr5:21113650-21115902 REVERSE LENGTH=443	7	7	8	6
AT4G20980.1	| Symbols: | Eukaryotic translation initiation factor 3 subunit 7 (eIF-3) | chr4:11216997-11218772 FORWARD LENGTH=591	4	7	8	5
AT4G02570.1	| Symbols: ATCUL1, CUL1, AXR6 | cullin 1 | chr4:1129315-1133435 FORWARD LENGTH=738	2	7	8	4
AT1G04270.1	| Symbols: RPS15 | cytosolic ribosomal protein S15 | chr1:1141852-1142960 REVERSE LENGTH=152	8	8	8	14
AT3G56150.1	| Symbols: EIF3C, ATEIF3C-1, EIF3C-1, ATTIF3C1, TIF3C1 | eukaryotic translation initiation factor 3C | chr3:20833790-20836820 REVERSE LENGTH=900	3	8	8	11
AT5G23940.1	| Symbols: EMB3009, PEL3, DCR | HXXXD-type acyl-transferase family protein | chr5:8076616-8079677 REVERSE LENGTH=484	6	8	8	11
AT2G40290.1	| Symbols: | Eukaryotic translation initiation factor 2 subunit 1 | chr2:16829030-16830889 REVERSE LENGTH=344	6	8	8	11
AT2G29400.1	| Symbols: TOPP1, PP1-AT | type one protein phosphatase 1 | chr2:12613789-12615283 REVERSE LENGTH=318	8	8	8	10
AT1G02050.1	| Symbols: LAP6 | Chalcone and stilbene synthase family protein | chr1:359164-360441 REVERSE LENGTH=395	7	8	8	9
AT5G18400.2	| Symbols: | Cytokine-induced anti-apoptosis inhibitor 1, Fe-S biogenesis | chr5:6092955-6094876 REVERSE LENGTH=272	9	8	8	9
AT1G60780.1	| Symbols: HAP13 | Clathrin adaptor complexes medium subunit family protein | chr1:22369289-22371885 REVERSE LENGTH=428	6	8	8	8
AT2G43090.1	| Symbols: | Aconitase/3-isopropylmalate dehydratase protein | chr2:17918957-17919712 FORWARD LENGTH=251	7	8	8	8
AT3G52180.1	| Symbols: ATPTPKIS1, DSP4, SEX4, ATSEX4 | dual specificity protein phosphatase (DsPTP1) family protein | chr3:19349884-19353459 REVERSE LENGTH=379	3	8	8	7
AT5G46630.2	| Symbols: | Clathrin adaptor complexes medium subunit family protein | chr5:18920580-18923060 FORWARD LENGTH=441	5	8	8	7
AT4G34620.1	| Symbols: SSR16 | small subunit ribosomal protein 16 | chr4:16535084-16536092 REVERSE LENGTH=113	8	8	8	7
AT3G53580.1	| Symbols: | diaminopimelate epimerase family protein | chr3:19864784-19866907 FORWARD LENGTH=362	9	8	8	7
AT3G04790.1	| Symbols: | Ribose 5-phosphate isomerase, type A protein | chr3:1313365-1314195 FORWARD LENGTH=276	11	8	8	7
AT2G33430.1	| Symbols: DAL1, DAL | differentiation and greening-like 1 | chr2:14162732-14164729 FORWARD LENGTH=219	3	8	8	6
AT5G15520.1	| Symbols: | Ribosomal protein S19e family protein | chr5:5037242-5038136 REVERSE LENGTH=143	5	8	8	6
AT2G16940.2	| Symbols: | Splicing factor, CC1-like | chr2:7342869-7347052 REVERSE LENGTH=610	8	8	8	6
AT4G26370.1	| Symbols: | antitermination NusB domain-containing protein | chr4:13334099-13336153 REVERSE LENGTH=301	6	8	8	2
AT5G44200.1	| Symbols: CBP20, ATCBP20 | CAP-binding protein 20 | chr5:17802062-17803875 REVERSE LENGTH=257	5	9	8	10
AT1G70310.1	| Symbols: SPDS2 | spermidine synthase 2 | chr1:26485497-26487352 REVERSE LENGTH=340	10	9	8	10
AT3G04230.1	| Symbols: | Ribosomal protein S5 domain 2-like superfamily protein | chr3:1113169-1113609 REVERSE LENGTH=146	7	9	8	8
AT4G29840.1	| Symbols: MTO2, TS | Pyridoxal-5'-phosphate-dependent enzyme family protein | chr4:14599434-14601014 REVERSE LENGTH=526	11	9	8	7
AT1G24260.2	| Symbols: SEP3, AGL9 | K-box region and MADS-box transcription factor family protein | chr1:8593790-8595862 REVERSE LENGTH=251	7	9	8	6
AT1G09340.1	| Symbols: CRB, CSP41B, HIP1.3 | chloroplast RNA binding | chr1:3015473-3018035 FORWARD LENGTH=378	14	10	8	12
AT2G29690.1	| Symbols: ASA2, ATHANSYNAB | anthranilate synthase 2 | chr2:12693899-12696791 FORWARD LENGTH=621	8	10	8	11
ATCG01230.1	| Symbols: RPS12B, RPS12 | ribosomal protein S12B | chrC:139856-140650 FORWARD LENGTH=123	4	10	8	9
ATCG00905.1	| Symbols: RPS12C, RPS12 | ribosomal protein S12C | chrC:97999-98793 REVERSE LENGTH=123	4	10	8	9
ATCG00065.1	| Symbols: RPS12A, RPS12 | ribosomal protein S12A | chrC:69611-69724 REVERSE LENGTH=123	4	10	8	9
AT2G37660.1	| Symbols: | NAD(P)-binding Rossmann-fold superfamily protein | chr2:15795481-15796977 REVERSE LENGTH=325	6	10	8	9
AT4G09320.1	| Symbols: NDPK1 | Nucleoside diphosphate kinase family protein | chr4:5923424-5924366 FORWARD LENGTH=169	7	10	8	9
AT4G03280.1	| Symbols: PETC, PGR1 | photosynthetic electron transfer C | chr4:1440314-1441717 FORWARD LENGTH=229	9	10	8	7
AT2G07715.1	| Symbols: | Nucleic acid-binding, OB-fold-like protein | chr2:3411180-3412694 FORWARD LENGTH=389	10	10	8	7
AT5G63140.1	| Symbols: ATPAP29, PAP29 | purple acid phosphatase 29 | chr5:25328237-25329616 FORWARD LENGTH=389	7	11	8	9
AT2G45240.1	| Symbols: MAP1A | methionine aminopeptidase 1A | chr2:18656059-18658906 FORWARD LENGTH=398	13	11	8	8
AT3G23620.1	| Symbols: | Ribosomal RNA processing Brix domain protein | chr3:8480147-8481873 FORWARD LENGTH=314	19	11	8	8
AT1G17220.1	| Symbols: FUG1 | Translation initiation factor 2, small GTP-binding protein | chr1:5885383-5890165 FORWARD LENGTH=1026	11	11	8	7
AT1G20330.1	| Symbols: SMT2, CVP1, FRL1 | sterol methyltransferase 2 | chr1:7038968-7040053 REVERSE LENGTH=361	16	11	8	6
AT1G48830.1	| Symbols: | Ribosomal protein S7e family protein | chr1:18059854-18060935 REVERSE LENGTH=191	8	12	8	11
AT4G39520.1	| Symbols: | GTP-binding protein-related | chr4:18371329-18374000 REVERSE LENGTH=369	11	12	8	9
AT3G19170.1	| Symbols: ATPREP1, ATZNMP, PREP1 | presequence protease 1 | chr3:6625578-6631874 REVERSE LENGTH=1080	20	12	8	8
AT4G04460.1	| Symbols: | Saposin-like aspartyl protease family protein | chr4:2225232-2227746 FORWARD LENGTH=508	8	12	8	6
AT3G15020.1	| Symbols: mMDH2 | Lactate/malate dehydrogenase family protein | chr3:5056139-5057941 FORWARD LENGTH=341	9	13	8	9
AT1G30620.1	| Symbols: HSR8, MUR4, UXE1 | NAD(P)-binding Rossmann-fold superfamily protein | chr1:10855496-10857970 FORWARD LENGTH=419	11	13	8	9
AT2G34810.1	| Symbols: | FAD-binding Berberine family protein | chr2:14685292-14686914 FORWARD LENGTH=540	12	16	8	12
AT4G24580.1	| Symbols: REN1 | Rho GTPase activation protein (RhoGAP) with PH domain | chr4:12687879-12694248 REVERSE LENGTH=933	24	18	8	8
AT3G04260.1	| Symbols: PTAC3 | plastid transcriptionally active 3 | chr3:1123231-1127515 REVERSE LENGTH=910	8	25	8	8
AT3G21810.1	| Symbols: | Zinc finger C-x8-C-x5-C-x3-H type family protein | chr3:7684852-7688360 FORWARD LENGTH=437	25	29	8	8
AT3G46740.1	| Symbols: TOC75-III, MAR1 | translocon at the outer envelope membrane of chloroplasts 75-III | chr3:17216104-17219296 REVERSE LENGTH=818	14	30	8	10
ATCG00170.1	| Symbols: RPOC2 | DNA-directed RNA polymerase family protein | chrC:15938-20068 REVERSE LENGTH=1376	14	43	8	7
AT2G44730.1	| Symbols: | Alcohol dehydrogenase transcription factor Myb/SANT-like family protein | chr2:18437447-18438565 REVERSE LENGTH=372	3	0	7	5
AT3G49660.1	| Symbols: | Transducin/WD40 repeat-like superfamily protein | chr3:18413690-18415223 FORWARD LENGTH=317	3	0	7	4
AT1G20370.1	| Symbols: | Pseudouridine synthase family protein | chr1:7051846-7053588 REVERSE LENGTH=549	3	0	7	4
AT5G58030.1	| Symbols: | Transport protein particle (TRAPP) component | chr5:23487021-23488483 REVERSE LENGTH=195	0	0	7	3
AT5G08560.1	| Symbols: | transducin family protein / WD-40 repeat family protein | chr5:2771104-2773827 REVERSE LENGTH=589	0	0	7	3
AT5G05780.1	| Symbols: RPN8A, AE3, ATHMOV34 | RP non-ATPase subunit 8A | chr5:1735862-1738176 FORWARD LENGTH=308	3	2	7	7
AT3G45190.1	| Symbols: | SIT4 phosphatase-associated family protein | chr3:16541994-16548161 REVERSE LENGTH=789	0	2	7	5
AT1G32580.1	| Symbols: | plastid developmental protein DAG, putative | chr1:11784108-11785430 FORWARD LENGTH=229	5	2	7	4
AT5G53300.1	| Symbols: UBC10 | ubiquitin-conjugating enzyme 10 | chr5:21632802-21633989 REVERSE LENGTH=148	6	3	7	9
AT5G41700.4	| Symbols: UBC8, ATUBC8 | ubiquitin conjugating enzyme 8 | chr5:16676072-16677223 FORWARD LENGTH=149	6	3	7	9
AT4G27960.2	| Symbols: UBC9 | ubiquitin conjugating enzyme 9 | chr4:13916065-13917293 REVERSE LENGTH=178	6	3	7	9
AT1G18150.2	| Symbols: ATMPK8 | Protein kinase superfamily protein | chr1:6244641-6247582 REVERSE LENGTH=589	3	3	7	6
AT2G15430.1	| Symbols: RBP36A, RPB35.5A, NRPB3, NRPD3, NRPE3A | DNA-directed RNA polymerase family protein | chr2:6733661-6735482 FORWARD LENGTH=319	4	3	7	6
AT4G25740.1	| Symbols: | RNA binding Plectin/S10 domain-containing protein | chr4:13107488-13108751 REVERSE LENGTH=177	0	4	7	9
AT3G53990.1	| Symbols: | Adenine nucleotide alpha hydrolases-like superfamily protein | chr3:19989658-19991019 REVERSE LENGTH=160	4	4	7	6
AT2G30060.1	| Symbols: | Pleckstrin homology (PH) domain superfamily protein | chr2:12827035-12828551 FORWARD LENGTH=217	8	4	7	6
AT1G02690.2	| Symbols: IMPA-6 | importin alpha isoform 6 | chr1:584397-587036 FORWARD LENGTH=539	4	4	7	5
AT3G06480.1	| Symbols: | DEAD box RNA helicase family protein | chr3:1985697-1989666 REVERSE LENGTH=1088	6	4	7	5
AT2G04842.1	| Symbols: EMB2761 | threonyl-tRNA synthetase, putative / threonine--tRNA ligase, putative | chr2:1698466-1701271 REVERSE LENGTH=650	4	5	7	10
AT1G01510.1	| Symbols: AN | NAD(P)-binding Rossmann-fold superfamily protein | chr1:187235-189836 FORWARD LENGTH=636	6	5	7	10
AT1G04110.1	| Symbols: SDD1 | Subtilase family protein | chr1:1061457-1063784 REVERSE LENGTH=775	6	5	7	9
AT3G45640.1	| Symbols: ATMPK3, MPK3, ATMAPK3 | mitogen-activated protein kinase 3 | chr3:16756918-16758476 FORWARD LENGTH=370	8	5	7	8
AT3G55700.1	| Symbols: | UDP-Glycosyltransferase superfamily protein | chr3:20671202-20673278 FORWARD LENGTH=460	12	5	7	7
AT1G01080.2	| Symbols: | RNA-binding (RRM/RBD/RNP motifs) family protein | chr1:45503-46789 REVERSE LENGTH=294	3	5	7	6
AT3G53500.2	| Symbols: RSZ32, RS2Z32, At-RS2Z | RNA-binding (RRM/RBD/RNP motifs) family protein with retrovirus zinc finger-like domain | chr3:19834557-19836507 REVERSE LENGTH=284	4	5	7	6
AT4G25730.1	| Symbols: | FtsJ-like methyltransferase family protein | chr4:13102906-13106718 REVERSE LENGTH=821	10	5	7	6
AT1G26880.1	| Symbols: | Ribosomal protein L34e superfamily protein | chr1:9315640-9316681 REVERSE LENGTH=120	11	5	7	6
AT5G02810.1	| Symbols: PRR7, APRR7 | pseudo-response regulator 7 | chr5:638283-641461 REVERSE LENGTH=727	14	5	7	6
AT1G20910.1	| Symbols: | ARID/BRIGHT DNA-binding domain-containing protein | chr1:7277209-7280635 REVERSE LENGTH=398	8	5	7	5
AT5G54770.1	| Symbols: THI1, TZ, THI4 | thiazole biosynthetic enzyme, chloroplast (ARA6) (THI1) (THI4) | chr5:22246634-22247891 FORWARD LENGTH=349	6	5	7	4
AT5G06160.1	| Symbols: ATO | splicing factor-related | chr5:1862623-1866298 REVERSE LENGTH=504	8	5	7	4
AT3G52150.1	| Symbols: | RNA-binding (RRM/RBD/RNP motifs) family protein | chr3:19342074-19343090 FORWARD LENGTH=253	8	5	7	3
AT2G25970.1	| Symbols: | KH domain-containing protein | chr2:11071844-11075604 REVERSE LENGTH=632	9	6	7	9
AT4G20400.1	| Symbols: JMJ14, PKDM7B | JUMONJI 14 | chr4:11009004-11013588 FORWARD LENGTH=954	4	6	7	8
AT4G31580.1	| Symbols: SRZ-22, SRZ22, RSZP22, RSZ22, At-RSZ22 | serine/arginine-rich 22 | chr4:15306983-15308064 FORWARD LENGTH=200	7	6	7	8
AT4G28980.2	| Symbols: CDKF;1, CAK1AT | CDK-activating kinase 1AT | chr4:14288471-14290102 FORWARD LENGTH=479	2	6	7	7
AT5G59890.1	| Symbols: ADF4, ATADF4 | actin depolymerizing factor 4 | chr5:24122545-24123596 FORWARD LENGTH=139	5	6	7	7
AT2G44710.1	| Symbols: | RNA-binding (RRM/RBD/RNP motifs) family protein | chr2:18432902-18436629 FORWARD LENGTH=809	5	6	7	7
AT1G69940.1	| Symbols: ATPPME1, PPME1 | Pectin lyase-like superfamily protein | chr1:26343549-26344971 REVERSE LENGTH=361	6	6	7	7
AT5G22010.1	| Symbols: AtRFC1, RFC1 | replication factor C1 | chr5:7280632-7287037 REVERSE LENGTH=956	7	6	7	7
AT1G27970.2	| Symbols: NTF2B | nuclear transport factor 2B | chr1:9746921-9748306 FORWARD LENGTH=134	5	6	7	6
AT4G23620.2	| Symbols: | Ribosomal protein L25/Gln-tRNA synthetase, anti-codon-binding domain | chr4:12315016-12316659 REVERSE LENGTH=277	6	6	7	6
AT2G47400.1	| Symbols: CP12-1, CP12 | CP12 domain-containing protein 1 | chr2:19446889-19447263 FORWARD LENGTH=124	6	6	7	6
AT1G11430.1	| Symbols: | plastid developmental protein DAG, putative | chr1:3847273-3848938 FORWARD LENGTH=232	6	6	7	6
AT4G35450.5	| Symbols: AKR2 | ankyrin repeat-containing protein 2 | chr4:16839862-16841759 FORWARD LENGTH=350	7	6	7	6
AT5G66420.2	| Symbols: | LOCATED IN: cellular_component unknown; EXPRESSED IN: 23 plant structures; EXPRESSED DURING: 13 growth stages; CONTAINS InterPro DOMAIN/s: Uncharacterised conserved protein UCP033271 (InterPro:IPR008322), TIM-barrel signal transduction protein, predicted (InterPro:IPR009215); Has 1232 Blast hits to 1230 proteins in 311 species: Archae - 18; Bacteria - 959; Metazoa - 1; Fungi - 84; Pl…	4	6	7	5
AT4G02990.1	| Symbols: | Mitochondrial transcription termination factor family protein | chr4:1322158-1323783 FORWARD LENGTH=541	5	6	7	5
AT1G56450.1	| Symbols: PBG1 | 20S proteasome beta subunit G1 | chr1:21141970-21144186 FORWARD LENGTH=246	6	6	7	5
AT3G24170.1	| Symbols: ATGR1, GR1 | glutathione-disulfide reductase | chr3:8729762-8734115 REVERSE LENGTH=499	7	6	7	5
AT1G69250.1	| Symbols: | Nuclear transport factor 2 (NTF2) family protein with RNA binding (RRM-RBD-RNP motifs) domain | chr1:26033163-26035301 FORWARD LENGTH=427	3	6	7	4
AT3G13860.1	| Symbols: HSP60-3A | heat shock protein 60-3A | chr3:4561704-4565133 REVERSE LENGTH=572	6	6	7	4
AT3G17465.1	| Symbols: RPL3P | ribosomal protein L3 plastid | chr3:5978059-5979572 REVERSE LENGTH=324	9	7	7	10
AT5G12940.1	| Symbols: | Leucine-rich repeat (LRR) family protein | chr5:4087782-4088897 FORWARD LENGTH=371	9	7	7	9
AT1G12520.1	| Symbols: ATCCS, CCS | copper chaperone for SOD1 | chr1:4267277-4268900 REVERSE LENGTH=320	2	7	7	8
AT2G35370.1	| Symbols: GDCH | glycine decarboxylase complex H | chr2:14891239-14892050 FORWARD LENGTH=165	4	7	7	8
AT2G45640.1	| Symbols: SAP18, ATSAP18 | SIN3 associated polypeptide P18 | chr2:18799881-18801323 REVERSE LENGTH=152	7	7	7	7
AT1G21440.1	| Symbols: | Phosphoenolpyruvate carboxylase family protein | chr1:7502325-7504103 REVERSE LENGTH=336	8	7	7	6
AT2G39670.2	| Symbols: | Radical SAM superfamily protein | chr2:16534303-16536986 FORWARD LENGTH=431	10	7	7	6
AT2G18510.1	| Symbols: emb2444 | RNA-binding (RRM/RBD/RNP motifs) family protein | chr2:8031554-8033517 REVERSE LENGTH=363	11	7	7	6
AT5G55220.1	| Symbols: | trigger factor type chaperone family protein | chr5:22397677-22400678 FORWARD LENGTH=547	3	7	7	5
AT5G10240.1	| Symbols: ASN3 | asparagine synthetase 3 | chr5:3212934-3216418 REVERSE LENGTH=578	5	7	7	4
AT3G62330.1	| Symbols: | Zinc knuckle (CCHC-type) family protein | chr3:23063329-23065419 REVERSE LENGTH=479	8	7	7	4
AT5G09510.1	| Symbols: | Ribosomal protein S19 family protein | chr5:2955698-2956554 REVERSE LENGTH=152	9	8	7	11
AT3G59510.1	| Symbols: | Leucine-rich repeat (LRR) family protein | chr3:21988453-21989712 REVERSE LENGTH=419	8	8	7	9
AT1G03630.1	| Symbols: POR C, PORC | protochlorophyllide oxidoreductase C | chr1:907699-909245 FORWARD LENGTH=401	8	8	7	9
AT4G03120.1	| Symbols: | C2H2 and C2HC zinc fingers superfamily protein | chr4:1385747-1387331 FORWARD LENGTH=207	10	8	7	9
AT3G63410.1	| Symbols: APG1, VTE3, IEP37, E37 | S-adenosyl-L-methionine-dependent methyltransferases superfamily protein | chr3:23415816-23417002 REVERSE LENGTH=338	12	8	7	9
AT3G16780.1	| Symbols: | Ribosomal protein L19e family protein | chr3:5708982-5710249 FORWARD LENGTH=209	4	8	7	7
AT3G04470.1	| Symbols: | Ankyrin repeat family protein | chr3:1189841-1191853 REVERSE LENGTH=640	7	8	7	7
AT1G12780.1	| Symbols: UGE1, ATUGE1 | UDP-D-glucose/UDP-D-galactose 4-epimerase 1 | chr1:4356124-4358120 REVERSE LENGTH=351	10	8	7	7
AT1G31330.1	| Symbols: PSAF | photosystem I subunit F | chr1:11215011-11215939 REVERSE LENGTH=221	6	8	7	6
AT5G47210.1	| Symbols: | Hyaluronan / mRNA binding family | chr5:19169222-19171012 REVERSE LENGTH=357	9	8	7	6
AT5G17310.2	| Symbols: UGP2 | UDP-glucose pyrophosphorylase 2 | chr5:5696955-5700845 REVERSE LENGTH=470	10	8	7	4
ATCG00770.1	| Symbols: RPS8 | ribosomal protein S8 | chrC:80068-80472 REVERSE LENGTH=134	6	9	7	9
AT1G14380.1	| Symbols: IQD28 | IQ-domain 28 | chr1:4918279-4920761 REVERSE LENGTH=664	9	9	7	9
AT5G63120.2	| Symbols: | P-loop containing nucleoside triphosphate hydrolases superfamily protein | chr5:25318967-25322071 REVERSE LENGTH=591	12	9	7	9
AT5G06060.1	| Symbols: | NAD(P)-binding Rossmann-fold superfamily protein | chr5:1824066-1825833 REVERSE LENGTH=264	4	9	7	8
AT1G09730.1	| Symbols: | Cysteine proteinases superfamily protein | chr1:3148017-3154236 REVERSE LENGTH=963	6	9	7	7
AT3G27380.1	| Symbols: SDH2-1 | succinate dehydrogenase 2-1 | chr3:10131209-10132673 REVERSE LENGTH=279	7	9	7	7
AT2G29320.1	| Symbols: | NAD(P)-binding Rossmann-fold superfamily protein | chr2:12592180-12593377 FORWARD LENGTH=269	7	9	7	7
AT5G62190.1	| Symbols: PRH75 | DEAD box RNA helicase (PRH75) | chr5:24980542-24983879 REVERSE LENGTH=671	11	9	7	3
AT3G14890.1	| Symbols: | phosphoesterase | chr3:5008751-5013060 FORWARD LENGTH=694	2	9	7	2
AT2G38660.1	| Symbols: | Amino acid dehydrogenase family protein | chr2:16166392-16168194 FORWARD LENGTH=352	20	10	7	7
AT2G18230.1	| Symbols: AtPPa2, PPa2 | pyrophosphorylase 2 | chr2:7932139-7933560 REVERSE LENGTH=218	12	10	7	4
AT4G32460.1	| Symbols: | Protein of unknown function, DUF642 | chr4:15663036-15664859 REVERSE LENGTH=365	8	11	7	12
AT3G13160.1	| Symbols: | Tetratricopeptide repeat (TPR)-like superfamily protein | chr3:4229994-4231178 REVERSE LENGTH=394	10	11	7	9
ATCG00340.1	| Symbols: PSAB | Photosystem I, PsaA/PsaB protein | chrC:37375-39579 REVERSE LENGTH=734	8	11	7	7
AT5G54160.1	| Symbols: ATOMT1, OMT1 | O-methyltransferase 1 | chr5:21982075-21984167 FORWARD LENGTH=363	14	11	7	7
AT1G30350.1	| Symbols: | Pectin lyase-like superfamily protein | chr1:10710194-10711664 REVERSE LENGTH=368	2	11	7	6
AT1G67680.1	| Symbols: | SRP72 RNA-binding domain | chr1:25365962-25368464 REVERSE LENGTH=664	14	13	7	14
AT1G64390.1	| Symbols: AtGH9C2, GH9C2 | glycosyl hydrolase 9C2 | chr1:23911329-23914642 FORWARD LENGTH=620	11	13	7	13
AT4G09800.1	| Symbols: RPS18C | S18 ribosomal protein | chr4:6173818-6174963 FORWARD LENGTH=152	9	14	7	9
AT1G34030.1	| Symbols: | Ribosomal protein S13/S18 family | chr1:12370285-12371465 REVERSE LENGTH=152	9	14	7	9
AT1G22780.1	| Symbols: PFL, RPS18A, PFL1 | Ribosomal protein S13/S18 family | chr1:8067990-8069163 FORWARD LENGTH=152	9	14	7	9
AT5G52820.1	| Symbols: | WD-40 repeat family protein / notchless protein, putative | chr5:21401423-21404203 FORWARD LENGTH=473	17	14	7	9
AT5G19960.1	| Symbols: | RNA-binding (RRM/RBD/RNP motifs) family protein | chr5:6744029-6746133 FORWARD LENGTH=337	17	17	7	10
AT3G46040.1	| Symbols: RPS15AD | ribosomal protein S15A D | chr3:16914891-16915529 FORWARD LENGTH=130	13	18	7	12
AT5G62670.1	| Symbols: AHA11, HA11 | H(+)-ATPase 11 | chr5:25159495-25164957 FORWARD LENGTH=956	5	18	7	11
AT5G62790.2	| Symbols: DXR | 1-deoxy-D-xylulose 5-phosphate reductoisomerase | chr5:25214358-25217289 REVERSE LENGTH=497	21	19	7	9
AT3G48500.2	| Symbols: PDE312, PTAC10 | Nucleic acid-binding, OB-fold-like protein | chr3:17962209-17965408 FORWARD LENGTH=697	10	19	7	6
ATMG01190.1	| Symbols: ATP1 | ATP synthase subunit 1 | chrM:302166-303689 REVERSE LENGTH=507	15	21	7	11
AT2G07698.1	| Symbols: | ATPase, F1 complex, alpha subunit protein | chr2:3361474-3364028 FORWARD LENGTH=777	15	21	7	11
AT3G50820.1	| Symbols: PSBO2, PSBO-2, OEC33 | photosystem II subunit O-2 | chr3:18891008-18892311 REVERSE LENGTH=331	10	21	7	5
AT5G44070.1	| Symbols: CAD1, ARA8, ATPCS1, PCS1 | phytochelatin synthase 1 (PCS1) | chr5:17734876-17737672 FORWARD LENGTH=485	2	0	6	5
AT3G25800.1	| Symbols: PDF1, PR 65, PP2AA2 | protein phosphatase 2A subunit A2 | chr3:9422822-9425783 REVERSE LENGTH=587	6	0	6	5
AT2G40030.1	| Symbols: NRPD1B, DRD3, ATNRPD1B, DMS5, NRPE1 | nuclear RNA polymerase D1B | chr2:16715089-16723406 FORWARD LENGTH=1976	0	0	6	4
AT3G55290.1	| Symbols: | NAD(P)-binding Rossmann-fold superfamily protein | chr3:20502653-20503730 FORWARD LENGTH=280	2	0	6	4
AT2G25760.2	| Symbols: | Protein kinase family protein | chr2:10985118-10988652 REVERSE LENGTH=676	0	0	6	2
AT1G09060.3	| Symbols: | Zinc finger, RING-type;Transcription factor jumonji/aspartyl beta-hydroxylase | chr1:2921235-2925254 REVERSE LENGTH=944	2	0	6	2
AT2G07360.2	| Symbols: | SH3 domain-containing protein | chr2:3047623-3057099 REVERSE LENGTH=1198	5	2	6	8
AT1G70320.1	| Symbols: UPL2 | ubiquitin-protein ligase 2 | chr1:26488745-26501281 REVERSE LENGTH=3658	0	2	6	5
AT2G23740.2	| Symbols: | nucleic acid binding;sequence-specific DNA binding transcription factors;zinc ion binding | chr2:10098213-10103229 FORWARD LENGTH=1382	2	2	6	5
AT5G45620.1	| Symbols: | Proteasome component (PCI) domain protein | chr5:18501590-18503868 FORWARD LENGTH=386	5	2	6	5
AT3G19120.1	| Symbols: | PIF / Ping-Pong family of plant transposases | chr3:6609678-6611018 REVERSE LENGTH=446	0	2	6	3
AT3G07630.1	| Symbols: ADT2 | arogenate dehydratase 2 | chr3:2435457-2437530 FORWARD LENGTH=381	2	2	6	3
AT1G55310.3	| Symbols: SR33, SCL33, At-SCL33 | SC35-like splicing factor 33 | chr1:20630676-20632695 FORWARD LENGTH=300	3	2	6	2
AT1G64790.2	| Symbols: ILA | ILITYHIA | chr1:24065232-24083403 REVERSE LENGTH=2696	3	3	6	9
AT4G34490.1	| Symbols: ATCAP1, CAP 1, CAP1 | cyclase associated protein 1 | chr4:16484896-16487355 REVERSE LENGTH=476	4	3	6	8
AT3G15680.1	| Symbols: | Ran BP2/NZF zinc finger-like superfamily protein | chr3:5315437-5316048 FORWARD LENGTH=164	4	3	6	7
AT4G34860.1	| Symbols: | Plant neutral invertase family protein | chr4:16609955-16612019 REVERSE LENGTH=571	5	3	6	7
AT2G26460.1	| Symbols: SMU2 | RED family protein | chr2:11255049-11258913 REVERSE LENGTH=585	6	3	6	6
AT4G33250.1	| Symbols: EIF3K, TIF3K1, ATTIF3K1 | eukaryotic translation initiation factor 3K | chr4:16039066-16040617 REVERSE LENGTH=226	0	3	6	5
AT3G50500.2	| Symbols: SNRK2.2 | SNF1-related protein kinase 2.2 | chr3:18741805-18743904 REVERSE LENGTH=369	2	3	6	5
AT5G65620.1	| Symbols: | Zincin-like metalloproteases family protein | chr5:26221951-26225784 FORWARD LENGTH=791	4	3	6	5
AT4G24270.2	| Symbols: EMB140 | EMBRYO DEFECTIVE 140 | chr4:12581765-12587293 REVERSE LENGTH=817	7	3	6	5
AT5G23540.1	| Symbols: | Mov34/MPN/PAD-1 family protein | chr5:7937772-7939339 FORWARD LENGTH=308	4	3	6	4
AT1G14000.1	| Symbols: VIK | VH1-interacting kinase | chr1:4797606-4800043 FORWARD LENGTH=438	5	3	6	4
AT3G12700.1	| Symbols: | Eukaryotic aspartyl protease family protein | chr3:4037136-4039043 FORWARD LENGTH=461	0	3	6	3
AT3G04780.1	| Symbols: | Protein of unknown function (DUF1000) | chr3:1311447-1313013 REVERSE LENGTH=176	2	3	6	0
AT3G13670.1	| Symbols: | Protein kinase family protein | chr3:4469434-4473234 FORWARD LENGTH=703	4	4	6	10
AT2G19760.1	| Symbols: PFN1, PRF1 | profilin 1 | chr2:8517074-8518067 REVERSE LENGTH=131	5	4	6	10
AT3G15610.1	| Symbols: | Transducin/WD40 repeat-like superfamily protein | chr3:5291076-5292796 REVERSE LENGTH=341	8	4	6	9
AT5G52650.1	| Symbols: | RNA binding Plectin/S10 domain-containing protein | chr5:21355781-21357003 REVERSE LENGTH=179	0	4	6	8
AT3G02760.1	| Symbols: | Class II aaRS and biotin synthetases superfamily protein | chr3:597588-600650 REVERSE LENGTH=883	3	4	6	8
AT4G33400.1	| Symbols: | Vacuolar import/degradation, Vid27-related protein | chr4:16078189-16080410 REVERSE LENGTH=645	5	4	6	8
AT3G05420.2	| Symbols: ACBP4 | acyl-CoA binding protein 4 | chr3:1561880-1567047 FORWARD LENGTH=669	7	4	6	8
AT2G24210.1	| Symbols: TPS10 | terpene synthase 10 | chr2:10294330-10297401 FORWARD LENGTH=591	2	4	6	6
AT1G20340.1	| Symbols: DRT112, PETE2 | Cupredoxin superfamily protein | chr1:7042770-7043273 REVERSE LENGTH=167	4	4	6	6
AT1G68010.2	| Symbols: HPR | hydroxypyruvate reductase | chr1:25493418-25495720 FORWARD LENGTH=387	12	4	6	6
AT4G38890.1	| Symbols: | FMN-linked oxidoreductases superfamily protein | chr4:18135909-18139100 REVERSE LENGTH=691	2	4	6	5
AT3G57870.1	| Symbols: AHUS5, EMB1637, SCE1, SCE1A, ATSCE1 | sumo conjugation enzyme 1 | chr3:21428831-21430110 REVERSE LENGTH=160	2	4	6	5
AT1G10170.1	| Symbols: ATNFXL1, NFXL1 | NF-X-like 1 | chr1:3333925-3337491 REVERSE LENGTH=1188	3	4	6	5
AT5G22580.1	| Symbols: | Stress responsive A/B Barrel Domain | chr5:7502709-7503137 FORWARD LENGTH=111	4	4	6	5
AT1G60650.1	| Symbols: | RNA-binding (RRM/RBD/RNP motifs) family protein with retrovirus zinc finger-like domain | chr1:22340089-22342148 FORWARD LENGTH=292	5	4	6	5
AT5G09860.1	| Symbols: AtTHO1, THO1, AtHPR1, HPR1 | nuclear matrix protein-related | chr5:3066815-3070733 FORWARD LENGTH=599	3	4	6	4
AT1G20450.1	| Symbols: LTI29, LTI45, ERD10 | Dehydrin family protein | chr1:7088235-7089107 REVERSE LENGTH=260	5	4	6	4
AT5G18190.1	| Symbols: | Protein kinase family protein | chr5:6010215-6013724 REVERSE LENGTH=691	5	4	6	3
AT3G07880.1	| Symbols: SCN1 | Immunoglobulin E-set superfamily protein | chr3:2514175-2515544 FORWARD LENGTH=240	6	4	6	3
AT1G75560.1	| Symbols: | zinc knuckle (CCHC-type) family protein | chr1:28371420-28372717 REVERSE LENGTH=257	3	5	6	9
AT2G43360.1	| Symbols: BIO2, BIOB | Radical SAM superfamily protein | chr2:18010918-18013129 REVERSE LENGTH=378	8	5	6	8
AT5G64260.1	| Symbols: EXL2 | EXORDIUM like 2 | chr5:25703980-25704897 FORWARD LENGTH=305	7	5	6	7
AT4G32605.1	| Symbols: | Mitochondrial glycoprotein family protein | chr4:15726429-15727864 REVERSE LENGTH=227	7	5	6	7
AT1G49600.1	| Symbols: ATRBP47A, RBP47A | RNA-binding protein 47A | chr1:18357236-18360150 REVERSE LENGTH=445	4	5	6	6
AT5G55160.2	| Symbols: SUM2, SUMO 2, SUMO2, ATSUMO2 | small ubiquitin-like modifier 2 | chr5:22383747-22384772 REVERSE LENGTH=116	6	5	6	6
AT2G43550.1	| Symbols: | Scorpion toxin-like knottin superfamily protein | chr2:18073263-18073651 FORWARD LENGTH=103	6	5	6	6
AT4G27560.1	| Symbols: | UDP-Glycosyltransferase superfamily protein | chr4:13760114-13761481 REVERSE LENGTH=455	3	5	6	5
AT3G02310.1	| Symbols: SEP2, AGL4 | K-box region and MADS-box transcription factor family protein | chr3:464554-466687 REVERSE LENGTH=250	5	5	6	5
AT4G15802.1	| Symbols: HSBP, AtHSBP | heat shock factor binding protein | chr4:8986864-8988339 REVERSE LENGTH=86	7	5	6	5
AT3G03950.3	| Symbols: ECT1 | evolutionarily conserved C-terminal region 1 | chr3:1021502-1023767 FORWARD LENGTH=428	8	5	6	5
AT4G01150.1	| Symbols: | unknown protein; FUNCTIONS IN: molecular_function unknown; INVOLVED IN: biological_process unknown; LOCATED IN: thylakoid, chloroplast thylakoid membrane, chloroplast, plastoglobule, chloroplast envelope; EXPRESSED IN: 23 plant structures; EXPRESSED DURING: 14 growth stages; BEST Arabidopsis thaliana protein match is: unknown protein (TAIR:AT4G38100.1); Has 323 Blast hits to 323 prot…	4	5	6	4
AT2G41500.1	| Symbols: LIS, EMB2776 | WD-40 repeat family protein / small nuclear ribonucleoprotein Prp4p-related | chr2:17304319-17306855 REVERSE LENGTH=554	6	5	6	4
AT5G57655.2	| Symbols: | xylose isomerase family protein | chr5:23347030-23349805 FORWARD LENGTH=477	4	6	6	10
AT2G33450.1	| Symbols: | Ribosomal L28 family | chr2:14173620-14174380 FORWARD LENGTH=143	7	6	6	9
AT5G66860.1	| Symbols: | Ribosomal protein L25/Gln-tRNA synthetase, anti-codon-binding domain | chr5:26701233-26702531 REVERSE LENGTH=249	6	6	6	8
AT3G54760.1	| Symbols: | dentin sialophosphoprotein-related | chr3:20269659-20272037 REVERSE LENGTH=792	6	6	6	8
AT2G44040.1	| Symbols: | Dihydrodipicolinate reductase, bacterial/plant | chr2:18221985-18223998 REVERSE LENGTH=347	6	6	6	8
AT3G15880.2	| Symbols: WSIP2, TPR4 | WUS-interacting protein 2 | chr3:5364454-5371869 REVERSE LENGTH=1137	10	6	6	8
AT3G06580.1	| Symbols: GAL1, GALK | Mevalonate/galactokinase family protein | chr3:2049141-2051867 REVERSE LENGTH=496	11	6	6	8
AT5G05010.1	| Symbols: | clathrin adaptor complexes medium subunit family protein | chr5:1477137-1479872 FORWARD LENGTH=527	6	6	6	7
AT4G09020.1	| Symbols: ATISA3, ISA3 | isoamylase 3 | chr4:5784099-5788839 FORWARD LENGTH=764	8	6	6	7
AT3G55460.1	| Symbols: SCL30, At-SCL30 | SC35-like splicing factor 30 | chr3:20561024-20563502 FORWARD LENGTH=262	4	6	6	6
AT1G10200.1	| Symbols: WLIM1 | GATA type zinc finger transcription factor family protein | chr1:3346677-3347763 REVERSE LENGTH=190	4	6	6	6
AT3G24670.1	| Symbols: | Pectin lyase-like superfamily protein | chr3:9006205-9008801 REVERSE LENGTH=440	5	6	6	6
AT5G10920.1	| Symbols: | L-Aspartase-like family protein | chr5:3441805-3443892 FORWARD LENGTH=517	7	6	6	6
AT1G15250.1	| Symbols: | Zinc-binding ribosomal protein family protein | chr1:5248825-5249381 REVERSE LENGTH=95	8	6	6	6
AT5G51550.1	| Symbols: EXL3 | EXORDIUM like 3 | chr5:20939793-20940806 REVERSE LENGTH=337	7	6	6	5
AT1G53645.1	| Symbols: | hydroxyproline-rich glycoprotein family protein | chr1:20026434-20028587 REVERSE LENGTH=523	10	6	6	5
AT3G23830.1	| Symbols: GR-RBP4, GRP4 | glycine-rich RNA-binding protein 4 | chr3:8606762-8607677 REVERSE LENGTH=136	4	6	6	2
AT1G12380.1	| Symbols: | unknown protein; BEST Arabidopsis thaliana protein match is: unknown protein (TAIR:AT1G62870.1); Has 173 Blast hits to 170 proteins in 34 species: Archae - 0; Bacteria - 4; Metazoa - 25; Fungi - 8; Plants - 123; Viruses - 7; Other Eukaryotes - 6 (source: NCBI BLink). | chr1:4214499-4216880 REVERSE LENGTH=793	3	7	6	9
AT1G11650.2	| Symbols: ATRBP45B, RBP45B | RNA-binding (RRM/RBD/RNP motifs) family protein | chr1:3914895-3917941 FORWARD LENGTH=405	8	7	6	9
AT4G29130.1	| Symbols: ATHXK1, GIN2, HXK1 | hexokinase 1 | chr4:14352338-14354865 REVERSE LENGTH=496	11	7	6	9
AT4G30330.1	| Symbols: | Small nuclear ribonucleoprotein family protein | chr4:14836773-14837919 REVERSE LENGTH=88	7	7	6	8
AT4G05180.1	| Symbols: PSBQ, PSBQ-2, PSII-Q | photosystem II subunit Q-2 | chr4:2672093-2673170 REVERSE LENGTH=230	8	7	6	8
AT1G48570.1	| Symbols: | zinc finger (Ran-binding) family protein | chr1:17955455-17957661 REVERSE LENGTH=455	9	7	6	8
AT5G37720.1	| Symbols: ALY4 | ALWAYS EARLY 4 | chr5:14981805-14983978 REVERSE LENGTH=288	10	7	6	8
AT5G16840.2	| Symbols: BPA1 | binding partner of acd11 1 | chr5:5536042-5538026 FORWARD LENGTH=260	5	7	6	7
AT1G21630.2	| Symbols: | Calcium-binding EF hand family protein | chr1:7581457-7587796 FORWARD LENGTH=1247	5	7	6	7
AT5G53560.1	| Symbols: ATB5-A, B5 #2, ATCB5-E, CB5-E | cytochrome B5 isoform E | chr5:21759628-21760353 FORWARD LENGTH=134	6	7	6	7
AT3G02360.2	| Symbols: | 6-phosphogluconate dehydrogenase family protein | chr3:482498-483958 FORWARD LENGTH=486	7	7	6	7
AT2G40490.1	| Symbols: HEME2 | Uroporphyrinogen decarboxylase | chr2:16912961-16914988 FORWARD LENGTH=394	10	7	6	7
AT1G06290.1	| Symbols: ACX3, ATACX3 | acyl-CoA oxidase 3 | chr1:1922423-1926002 FORWARD LENGTH=675	18	7	6	7
AT3G03710.1	| Symbols: RIF10, PNP | polyribonucleotide nucleotidyltransferase, putative | chr3:919542-924906 FORWARD LENGTH=922	3	7	6	6
AT2G39700.1	| Symbols: ATEXPA4, ATEXP4, ATHEXP ALPHA 1.6, EXPA4 | expansin A4 | chr2:16544246-16545434 REVERSE LENGTH=257	4	7	6	6
AT3G16080.1	| Symbols: | Zinc-binding ribosomal protein family protein | chr3:5454892-5455677 FORWARD LENGTH=95	8	7	6	6
AT1G52300.1	| Symbols: | Zinc-binding ribosomal protein family protein | chr1:19475213-19476152 REVERSE LENGTH=95	8	7	6	6
AT4G21460.1	| Symbols: | Ribosomal protein S24/S35, mitochondrial | chr4:11428530-11430390 FORWARD LENGTH=415	5	7	6	5
AT3G01390.1	| Symbols: VMA10, AVMA10 | vacuolar membrane ATPase 10 | chr3:150265-150922 REVERSE LENGTH=110	5	7	6	5
AT4G30160.2	| Symbols: VLN4 | villin 4 | chr4:14754528-14759511 FORWARD LENGTH=983	3	7	6	4
AT3G59760.1	| Symbols: OASC, ATCS-C | O-acetylserine (thiol) lyase isoform C | chr3:22072119-22075345 REVERSE LENGTH=433	3	7	6	4
AT4G21660.2	| Symbols: | proline-rich spliceosome-associated (PSP) family protein | chr4:11506259-11509772 REVERSE LENGTH=598	10	7	6	4
AT1G13690.1	| Symbols: ATE1 | ATPase E1 | chr1:4693380-4694179 FORWARD LENGTH=177	10	7	6	4
AT1G70410.2	| Symbols: ATBCA4, BCA4 | beta carbonic anhydrase 4 | chr1:26534167-26537457 REVERSE LENGTH=280	5	7	6	2
AT1G03910.2	| Symbols: | EXPRESSED IN: 24 plant structures; EXPRESSED DURING: 13 growth stages; CONTAINS InterPro DOMAIN/s: Cactin protein, cactus-binding domain, C-terminal (InterPro:IPR019134), Cactin, central region (InterPro:IPR018816); BEST Arabidopsis thaliana protein match is: unknown protein (TAIR:AT2G36815.2). | chr1:996432-1000231 FORWARD LENGTH=716	7	7	6	2
AT3G22890.1	| Symbols: APS1 | ATP sulfurylase 1 | chr3:8112837-8114734 FORWARD LENGTH=463	10	7	6	2
AT5G08570.1	| Symbols: | Pyruvate kinase family protein | chr5:2778433-2780300 FORWARD LENGTH=510	11	8	6	12
AT3G53900.2	| Symbols: UPP, PYRR | uracil phosphoribosyltransferase | chr3:19956914-19959006 REVERSE LENGTH=296	14	8	6	12
AT2G24490.1	| Symbols: RPA2, ATRPA2, ROR1, ATRPA32A, RPA32A | replicon protein A2 | chr2:10398651-10400416 REVERSE LENGTH=279	6	8	6	11
AT5G50950.1	| Symbols: FUM2 | FUMARASE 2 | chr5:20729687-20733476 FORWARD LENGTH=510	8	8	6	9
AT5G58590.1	| Symbols: RANBP1 | RAN binding protein 1 | chr5:23680319-23681714 REVERSE LENGTH=219	9	8	6	7
AT2G39990.1	| Symbols: EIF2, AteIF3f, eIF3F | eukaryotic translation initiation factor 2 | chr2:16698332-16699929 REVERSE LENGTH=293	4	8	6	6
AT2G36130.1	| Symbols: | Cyclophilin-like peptidyl-prolyl cis-trans isomerase family protein | chr2:15166863-15168259 FORWARD LENGTH=164	6	8	6	6
AT3G18240.1	| Symbols: | Ribosomal protein S24/S35, mitochondrial | chr3:6255810-6257695 FORWARD LENGTH=419	12	8	6	6
AT5G05270.1	| Symbols: | Chalcone-flavanone isomerase family protein | chr5:1563492-1564827 FORWARD LENGTH=209	5	8	6	5
AT1G68590.1	| Symbols: | Ribosomal protein PSRP-3/Ycf65 | chr1:25757593-25758169 REVERSE LENGTH=166	6	8	6	5
AT3G16520.3	| Symbols: UGT88A1 | UDP-glucosyl transferase 88A1 | chr3:5619355-5620833 REVERSE LENGTH=462	7	8	6	5
AT3G59920.1	| Symbols: ATGDI2, GDI2 | RAB GDP dissociation inhibitor 2 | chr3:22135157-22138221 FORWARD LENGTH=444	10	8	6	4
AT4G01480.1	| Symbols: AtPPa5, PPa5 | pyrophosphorylase 5 | chr4:626539-627758 FORWARD LENGTH=216	6	8	6	3
AT1G01050.1	| Symbols: AtPPa1, PPa1 | pyrophosphorylase 1 | chr1:31382-32670 REVERSE LENGTH=212	6	8	6	3
AT5G61970.1	| Symbols: | signal recognition particle-related / SRP-related | chr5:24888920-24893079 FORWARD LENGTH=605	15	9	6	13
AT3G25530.1	| Symbols: GHBDH, ATGHBDH, GLYR1, GR1 | glyoxylate reductase 1 | chr3:9271949-9273514 REVERSE LENGTH=289	10	9	6	11
AT4G17560.1	| Symbols: | Ribosomal protein L19 family protein | chr4:9780343-9781752 FORWARD LENGTH=225	6	9	6	9
AT4G39980.1	| Symbols: DHS1 | 3-deoxy-D-arabino-heptulosonate 7-phosphate synthase 1 | chr4:18539654-18541832 FORWARD LENGTH=525	9	9	6	8
AT3G54470.1	| Symbols: | uridine 5'-monophosphate synthase / UMP synthase (PYRE-F) (UMPS) | chr3:20168285-20170245 REVERSE LENGTH=476	11	9	6	7
AT1G44575.1	| Symbols: NPQ4, PSBS | Chlorophyll A-B binding family protein | chr1:16871768-16873194 FORWARD LENGTH=265	6	9	6	6
AT1G64190.1	| Symbols: | 6-phosphogluconate dehydrogenase family protein | chr1:23825549-23827012 REVERSE LENGTH=487	5	9	6	5
AT5G11420.1	| Symbols: | Protein of unknown function, DUF642 | chr5:3644655-3646991 FORWARD LENGTH=366	9	10	6	10
AT1G50480.1	| Symbols: THFS | 10-formyltetrahydrofolate synthetase | chr1:18702064-18704687 FORWARD LENGTH=634	7	10	6	9
AT2G31390.1	| Symbols: | pfkB-like carbohydrate kinase family protein | chr2:13383635-13386116 REVERSE LENGTH=325	13	10	6	7
AT2G34420.1	| Symbols: LHB1B2, LHCB1.5 | photosystem II light harvesting complex gene B1B2 | chr2:14522716-14523513 REVERSE LENGTH=265	6	10	6	6
AT1G29930.1	| Symbols: CAB1, AB140, CAB140, LHCB1.3 | chlorophyll A/B binding protein 1 | chr1:10478071-10478874 FORWARD LENGTH=267	6	10	6	6
AT1G29920.1	| Symbols: CAB2, AB165, LHCB1.1 | chlorophyll A/B-binding protein 2 | chr1:10475089-10475892 REVERSE LENGTH=267	6	10	6	6
AT1G29910.1	| Symbols: CAB3, AB180, LHCB1.2 | chlorophyll A/B binding protein 3 | chr1:10472443-10473246 REVERSE LENGTH=267	6	10	6	6
AT2G22240.1	| Symbols: ATMIPS2, MIPS2, ATIPS2 | myo-inositol-1-phosphate synthase 2 | chr2:9451901-9453938 REVERSE LENGTH=510	11	10	6	4
AT5G14520.1	| Symbols: | pescadillo-related | chr5:4680789-4684330 REVERSE LENGTH=590	11	10	6	3
AT4G00430.1	| Symbols: TMP-C, PIP1;4, PIP1E | plasma membrane intrinsic protein 1;4 | chr4:186143-187531 REVERSE LENGTH=287	6	11	6	9
AT3G27690.1	| Symbols: LHCB2.4, LHCB2.3, LHCB2 | photosystem II light harvesting complex gene 2.3 | chr3:10256002-10256921 FORWARD LENGTH=266	6	11	6	8
AT2G05100.1	| Symbols: LHCB2.1, LHCB2 | photosystem II light harvesting complex gene 2.1 | chr2:1823449-1824331 REVERSE LENGTH=265	6	11	6	8
AT2G05070.1	| Symbols: LHCB2.2, LHCB2 | photosystem II light harvesting complex gene 2.2 | chr2:1799436-1800329 REVERSE LENGTH=265	6	11	6	8
AT2G41220.1	| Symbols: GLU2 | glutamate synthase 2 | chr2:17177934-17188388 FORWARD LENGTH=1629	9	11	6	6
AT4G20050.1	| Symbols: QRT3 | Pectin lyase-like superfamily protein | chr4:10849911-10852090 REVERSE LENGTH=481	4	11	6	4
AT3G14415.2	| Symbols: | Aldolase-type TIM barrel family protein | chr3:4818667-4820748 FORWARD LENGTH=373	10	12	6	8
ATCG00740.1	| Symbols: RPOA | RNA polymerase subunit alpha | chrC:77901-78890 REVERSE LENGTH=329	5	12	6	5
AT5G02240.1	| Symbols: | NAD(P)-binding Rossmann-fold superfamily protein | chr5:451502-452984 FORWARD LENGTH=253	15	13	6	14
AT3G49601.1	| Symbols: | FUNCTIONS IN: molecular_function unknown; INVOLVED IN: biological_process unknown; LOCATED IN: cellular_component unknown; CONTAINS InterPro DOMAIN/s: mRNA splicing factor, Cwf21 (InterPro:IPR013170); Has 30201 Blast hits to 17322 proteins in 780 species: Archae - 12; Bacteria - 1396; Metazoa - 17338; Fungi - 3422; Plants - 5037; Viruses - 0; Other Eukaryotes - 2996 (source: NCBI BLi…	7	13	6	4
AT2G24200.1	| Symbols: | Cytosol aminopeptidase family protein | chr2:10287017-10289450 REVERSE LENGTH=520	17	14	6	15
AT3G47950.1	| Symbols: AHA4, HA4 | H(+)-ATPase 4 | chr3:17693015-17697801 FORWARD LENGTH=960	5	14	6	10
AT3G52500.1	| Symbols: | Eukaryotic aspartyl protease family protein | chr3:19465644-19467053 REVERSE LENGTH=469	12	14	6	9
AT3G49080.1	| Symbols: | Ribosomal protein S5 domain 2-like superfamily protein | chr3:18194500-18196657 REVERSE LENGTH=430	16	15	6	11
AT3G01280.1	| Symbols: VDAC1, ATVDAC1 | voltage dependent anion channel 1 | chr3:85754-87612 FORWARD LENGTH=276	9	15	6	6
AT1G15690.1	| Symbols: AVP1, ATAVP3, AVP-3, AtVHP1;1 | Inorganic H pyrophosphatase family protein | chr1:5399115-5402185 FORWARD LENGTH=770	11	17	6	10
AT1G63680.1	| Symbols: ATMURE, PDE316, MURE | acid-amino acid ligases;ligases;ATP binding;ATP binding;ligases | chr1:23614461-23617247 FORWARD LENGTH=772	7	23	6	7
AT1G17580.1	| Symbols: MYA1, ATMYA1, XI-1 | myosin 1 | chr1:6039453-6049309 FORWARD LENGTH=1520	0	0	5	6
AT5G49980.1	| Symbols: AFB5 | auxin F-box protein 5 | chr5:20334420-20336531 REVERSE LENGTH=619	0	0	5	4
AT3G20740.1	| Symbols: FIE, FIS3, FIE1 | Transducin/WD40 repeat-like superfamily protein | chr3:7249064-7252254 REVERSE LENGTH=369	0	0	5	4
AT1G15130.1	| Symbols: | Endosomal targeting BRO1-like domain-containing protein | chr1:5206217-5209848 REVERSE LENGTH=846	0	0	5	4
AT5G18090.1	| Symbols: | AP2/B3-like transcriptional factor family protein | chr5:5985467-5986925 FORWARD LENGTH=301	0	0	5	3
AT5G13950.3	| Symbols: | unknown protein; FUNCTIONS IN: molecular_function unknown; INVOLVED IN: biological_process unknown; LOCATED IN: cellular_component unknown; EXPRESSED IN: 23 plant structures; EXPRESSED DURING: 13 growth stages; BEST Arabidopsis thaliana protein match is: unknown protein (TAIR:AT1G02290.1). | chr5:4496196-4500206 REVERSE LENGTH=954	0	0	5	3
AT2G44680.1	| Symbols: CKB4 | casein kinase II beta subunit 4 | chr2:18426898-18428166 REVERSE LENGTH=283	2	0	5	3
AT5G14720.1	| Symbols: | Protein kinase superfamily protein | chr5:4748212-4752642 REVERSE LENGTH=674	6	0	5	3
AT2G35240.1	| Symbols: | plastid developmental protein DAG, putative | chr2:14845099-14846262 REVERSE LENGTH=232	6	0	5	3
AT5G51660.1	| Symbols: CPSF160, ATCPSF160 | cleavage and polyadenylation specificity factor 160 | chr5:20980250-20989268 FORWARD LENGTH=1442	2	0	5	0
AT1G24706.2	| Symbols: THO2 | THO2 | chr1:8742210-8755250 FORWARD LENGTH=1823	8	2	5	8
AT5G16300.1	| Symbols: | Vps51/Vps67 family (components of vesicular transport) protein | chr5:5338119-5342186 FORWARD LENGTH=1068	0	2	5	6
AT1G60070.2	| Symbols: | Adaptor protein complex AP-1, gamma subunit | chr1:22142944-22149296 REVERSE LENGTH=898	0	2	5	6
AT2G47970.1	| Symbols: | Nuclear pore localisation protein NPL4 | chr2:19629525-19630973 FORWARD LENGTH=413	2	2	5	6
AT3G13570.1	| Symbols: SCL30A, At-SCL30A | SC35-like splicing factor 30A | chr3:4429564-4431602 REVERSE LENGTH=262	0	2	5	5
AT5G64130.3	| Symbols: | cAMP-regulated phosphoprotein 19-related protein | chr5:25664547-25665339 REVERSE LENGTH=140	3	2	5	5
AT2G35110.1	| Symbols: GRL, NAP1, NAPP | transcription activators | chr2:14795970-14803525 REVERSE LENGTH=1425	4	2	5	5
AT5G42470.1	| Symbols: | CONTAINS InterPro DOMAIN/s: Brain/reproductive organ-expressed protein (InterPro:IPR010358); Has 35333 Blast hits to 34131 proteins in 2444 species: Archae - 798; Bacteria - 22429; Metazoa - 974; Fungi - 991; Plants - 531; Viruses - 0; Other Eukaryotes - 9610 (source: NCBI BLink). | chr5:16982365-16984738 FORWARD LENGTH=382	5	2	5	5
AT3G18040.1	| Symbols: MPK9 | MAP kinase 9 | chr3:6174800-6178150 FORWARD LENGTH=510	0	2	5	4
AT3G04820.1	| Symbols: | Pseudouridine synthase family protein | chr3:1321453-1325949 REVERSE LENGTH=715	0	2	5	4
AT4G00620.1	| Symbols: | Amino acid dehydrogenase family protein | chr4:259265-260788 REVERSE LENGTH=360	2	2	5	4
AT1G69120.1	| Symbols: AP1, AGL7 | K-box region and MADS-box transcription factor family protein | chr1:25982576-25986102 REVERSE LENGTH=256	2	2	5	4
AT2G19570.1	| Symbols: CDA1, AT-CDA1, DESZ | cytidine deaminase 1 | chr2:8470598-8471503 REVERSE LENGTH=301	9	2	5	4
AT1G80030.1	| Symbols: | Molecular chaperone Hsp40/DnaJ family protein | chr1:30105398-30108873 REVERSE LENGTH=500	0	2	5	3
AT3G54340.1	| Symbols: AP3, ATAP3 | K-box region and MADS-box transcription factor family protein | chr3:20119428-20121087 REVERSE LENGTH=232	2	2	5	3
AT1G75660.1	| Symbols: XRN3, AtXRN3 | 5'-3' exoribonuclease 3 | chr1:28408289-28414825 FORWARD LENGTH=1020	4	2	5	3
AT3G60245.1	| Symbols: | Zinc-binding ribosomal protein family protein | chr3:22268803-22269750 FORWARD LENGTH=92	0	2	5	2
AT3G50370.1	| Symbols: | unknown protein; FUNCTIONS IN: molecular_function unknown; INVOLVED IN: biological_process unknown; LOCATED IN: cellular_component unknown; EXPRESSED IN: 26 plant structures; EXPRESSED DURING: 15 growth stages; Has 27734 Blast hits to 16708 proteins in 1259 species: Archae - 81; Bacteria - 3434; Metazoa - 10876; Fungi - 2514; Plants - 987; Viruses - 212; Other Eukaryotes - 9630 (sour…	7	2	5	2
AT2G46580.1	| Symbols: | Pyridoxamine 5'-phosphate oxidase family protein | chr2:19129409-19130513 REVERSE LENGTH=198	3	2	5	0
AT1G47550.2	| Symbols: SEC3A | exocyst complex component sec3A | chr1:17457171-17463896 FORWARD LENGTH=888	3	3	5	7
AT5G40760.1	| Symbols: G6PD6 | glucose-6-phosphate dehydrogenase 6 | chr5:16311284-16314556 FORWARD LENGTH=515	4	3	5	7
AT5G25757.1	| Symbols: | RNA polymerase I-associated factor PAF67 | chr5:8965515-8967460 REVERSE LENGTH=514	5	3	5	6
AT5G25754.1	| Symbols: | RNA polymerase I-associated factor PAF67 | chr5:8953564-8955511 FORWARD LENGTH=514	5	3	5	6
AT3G53260.1	| Symbols: PAL2, ATPAL2 | phenylalanine ammonia-lyase 2 | chr3:19744256-19746619 REVERSE LENGTH=717	7	3	5	6
AT1G07830.1	| Symbols: | ribosomal protein L29 family protein | chr1:2422549-2423392 FORWARD LENGTH=144	8	3	5	6
AT4G25130.1	| Symbols: PMSR4 | peptide met sulfoxide reductase 4 | chr4:12898802-12899998 REVERSE LENGTH=258	11	3	5	6
AT4G35500.2	| Symbols: | Protein kinase superfamily protein | chr4:16857475-16859407 FORWARD LENGTH=439	2	3	5	4
AT3G08850.1	| Symbols: RAPTOR1B, ATRAPTOR1B, RAPTOR1 | HEAT repeat ;WD domain, G-beta repeat protein protein | chr3:2686978-2694911 REVERSE LENGTH=1344	2	3	5	4
AT1G08730.1	| Symbols: XIC, ATXIC | Myosin family protein with Dil domain | chr1:2779963-2788325 FORWARD LENGTH=1538	2	3	5	4
AT3G55605.1	| Symbols: | Mitochondrial glycoprotein family protein | chr3:20622668-20623889 FORWARD LENGTH=258	3	3	5	4
AT1G10940.2	| Symbols: | Protein kinase superfamily protein | chr1:3656050-3658170 REVERSE LENGTH=371	5	3	5	4
AT5G61410.1	| Symbols: RPE, EMB2728 | D-ribulose-5-phosphate-3-epimerase | chr5:24684085-24685836 REVERSE LENGTH=281	3	3	5	3
AT5G40080.1	| Symbols: | Mitochondrial ribosomal protein L27 | chr5:16040190-16041529 REVERSE LENGTH=94	3	3	5	3
AT5G16715.1	| Symbols: EMB2247 | ATP binding;valine-tRNA ligases;aminoacyl-tRNA ligases;nucleotide binding;ATP binding;aminoacyl-tRNA ligases | chr5:5485353-5493229 FORWARD LENGTH=974	3	3	5	3
AT5G59950.5	| Symbols: | RNA-binding (RRM/RBD/RNP motifs) family protein | chr5:24140235-24141504 FORWARD LENGTH=245	4	3	5	3
AT5G14250.1	| Symbols: COP13, CSN3, FUS11 | Proteasome component (PCI) domain protein | chr5:4597970-4600561 FORWARD LENGTH=429	6	3	5	3
AT5G39210.1	| Symbols: CRR7 | chlororespiratory reduction 7 | chr5:15703231-15703999 FORWARD LENGTH=156	2	3	5	0
AT2G26060.1	| Symbols: emb1345 | Transducin/WD40 repeat-like superfamily protein | chr2:11102400-11105127 FORWARD LENGTH=352	2	3	5	0
AT5G27740.1	| Symbols: EMB161, EMB2775, EMB251, RFC3 | ATPase family associated with various cellular activities (AAA) | chr5:9823831-9826869 FORWARD LENGTH=354	5	3	5	0
AT3G12080.1	| Symbols: emb2738 | GTP-binding family protein | chr3:3847851-3851980 FORWARD LENGTH=663	4	4	5	8
AT1G53850.1	| Symbols: PAE1, ATPAE1 | 20S proteasome alpha subunit E1 | chr1:20104131-20105792 REVERSE LENGTH=237	8	4	5	8
AT3G28900.1	| Symbols: | Ribosomal protein L34e superfamily protein | chr3:10902864-10904415 REVERSE LENGTH=120	5	4	5	7
AT1G42440.1	| Symbols: | FUNCTIONS IN: molecular_function unknown; INVOLVED IN: ribosome biogenesis; LOCATED IN: nucleus; EXPRESSED IN: 22 plant structures; EXPRESSED DURING: 13 growth stages; CONTAINS InterPro DOMAIN/s: AARP2CN (InterPro:IPR012948), Protein of unknown function DUF663 (InterPro:IPR007034); BEST Arabidopsis thaliana protein match is: P-loop containing nucleoside triphosphate hydrolases superf…	8	4	5	7
AT2G38540.1	| Symbols: LP1, LTP1, ATLTP1 | lipid transfer protein 1 | chr2:16130418-16130893 FORWARD LENGTH=118	4	4	5	6
AT2G43710.2	| Symbols: SSI2, FAB2 | Plant stearoyl-acyl-carrier-protein desaturase family protein | chr2:18120107-18122495 FORWARD LENGTH=401	10	4	5	6
AT5G61060.2	| Symbols: HDA05 | histone deacetylase 5 | chr5:24567137-24570917 REVERSE LENGTH=664	3	4	5	5
AT2G39140.1	| Symbols: SVR1 | pseudouridine synthase family protein | chr2:16330238-16333153 FORWARD LENGTH=410	3	4	5	5
AT2G37340.1	| Symbols: RSZ33, ATRSZ33, RS2Z33, AT-RS2Z33 | arginine/serine-rich zinc knuckle-containing protein 33 | chr2:15670372-15672331 REVERSE LENGTH=290	3	4	5	5
AT1G76180.1	| Symbols: ERD14 | Dehydrin family protein | chr1:28587013-28587657 REVERSE LENGTH=185	3	4	5	5
AT1G49540.2	| Symbols: ELP2, AtELP2 | elongator protein 2 | chr1:18333767-18337382 REVERSE LENGTH=840	4	4	5	5
AT2G35490.1	| Symbols: | Plastid-lipid associated protein PAP / fibrillin family protein | chr2:14912309-14913797 REVERSE LENGTH=376	5	4	5	5
AT1G56050.1	| Symbols: | GTP-binding protein-related | chr1:20963793-20966181 FORWARD LENGTH=421	2	4	5	4
ATCG00330.1	| Symbols: RPS14 | chloroplast ribosomal protein S14 | chrC:36938-37240 REVERSE LENGTH=100	3	4	5	4
AT4G39680.1	| Symbols: | SAP domain-containing protein | chr4:18414604-18416938 REVERSE LENGTH=633	3	4	5	4
AT3G23400.1	| Symbols: FIB4 | Plastid-lipid associated protein PAP / fibrillin family protein | chr3:8376636-8378225 REVERSE LENGTH=284	3	4	5	4
AT1G16890.3	| Symbols: UBC36 | ubiquitin-conjugating enzyme 36 | chr1:5776550-5778327 REVERSE LENGTH=162	3	4	5	4
AT3G02560.1	| Symbols: | Ribosomal protein S7e family protein | chr3:542341-543168 FORWARD LENGTH=191	4	4	5	4
AT4G19710.2	| Symbols: AK-HSDH II, AK-HSDH | aspartate kinase-homoserine dehydrogenase ii | chr4:10725229-10729536 FORWARD LENGTH=916	5	4	5	4
AT1G48850.1	| Symbols: EMB1144 | chorismate synthase, putative / 5-enolpyruvylshikimate-3-phosphate phospholyase, putative | chr1:18065154-18067956 REVERSE LENGTH=436	5	4	5	4
AT5G39800.1	| Symbols: | Mitochondrial ribosomal protein L27 | chr5:15935580-15936936 FORWARD LENGTH=94	3	4	5	3
AT5G26210.1	| Symbols: AL4 | alfin-like 4 | chr5:9158566-9160221 REVERSE LENGTH=255	3	4	5	3
AT3G56990.1	| Symbols: EDA7 | embryo sac development arrest 7 | chr3:21088358-21091976 REVERSE LENGTH=711	3	4	5	3
AT3G11200.1	| Symbols: AL2 | alfin-like 2 | chr3:3508387-3510418 REVERSE LENGTH=246	3	4	5	3
AT4G01700.1	| Symbols: | Chitinase family protein | chr4:732413-733487 REVERSE LENGTH=280	4	4	5	3
AT3G05350.1	| Symbols: | Metallopeptidase M24 family protein | chr3:1527103-1533843 REVERSE LENGTH=710	4	4	5	3
AT3G23700.1	| Symbols: | Nucleic acid-binding proteins superfamily | chr3:8531689-8533742 REVERSE LENGTH=392	5	4	5	3
AT1G09795.1	| Symbols: ATATP-PRT2, HISN1B, ATP-PRT2 | ATP phosphoribosyl transferase 2 | chr1:3173588-3176690 FORWARD LENGTH=413	5	4	5	3
AT3G62820.1	| Symbols: | Plant invertase/pectin methylesterase inhibitor superfamily protein | chr3:23229782-23230366 FORWARD LENGTH=194	2	4	5	2
AT5G57330.1	| Symbols: | Galactose mutarotase-like superfamily protein | chr5:23218392-23220664 FORWARD LENGTH=312	4	4	5	2
AT3G13120.1	| Symbols: | Ribosomal protein S10p/S20e family protein | chr3:4220310-4221526 REVERSE LENGTH=191	4	4	5	2
AT3G57290.1	| Symbols: EIF3E, TIF3E1, ATEIF3E-1, INT-6, ATINT6, INT6 | eukaryotic translation initiation factor 3E | chr3:21196786-21199073 REVERSE LENGTH=441	0	5	5	10
AT3G57300.2	| Symbols: INO80 | INO80 ortholog | chr3:21199612-21207635 FORWARD LENGTH=1540	3	5	5	10
AT2G19540.1	| Symbols: | Transducin family protein / WD-40 repeat family protein | chr2:8461804-8464347 FORWARD LENGTH=469	7	5	5	10
AT1G24050.1	| Symbols: | RNA-processing, Lsm domain | chr1:8507057-8508439 FORWARD LENGTH=188	7	5	5	9
AT3G47850.1	| Symbols: | unknown protein; FUNCTIONS IN: molecular_function unknown; INVOLVED IN: biological_process unknown; LOCATED IN: chloroplast; EXPRESSED IN: 23 plant structures; EXPRESSED DURING: 12 growth stages; Has 57 Blast hits to 57 proteins in 32 species: Archae - 0; Bacteria - 5; Metazoa - 12; Fungi - 4; Plants - 29; Viruses - 0; Other Eukaryotes - 7 (source: NCBI BLink). | chr3:17654256-176560…	3	5	5	8
AT5G42790.1	| Symbols: PAF1, ATPSM30, ARS5 | proteasome alpha subunit F1 | chr5:17159270-17160975 REVERSE LENGTH=278	9	5	5	8
AT1G47250.1	| Symbols: PAF2 | 20S proteasome alpha subunit F2 | chr1:17319220-17320900 FORWARD LENGTH=277	9	5	5	7
AT2G17390.1	| Symbols: AKR2B | ankyrin repeat-containing 2B | chr2:7555870-7557743 FORWARD LENGTH=344	3	5	5	6
AT3G24480.1	| Symbols: | Leucine-rich repeat (LRR) family protein | chr3:8901154-8902638 REVERSE LENGTH=494	6	5	5	6
AT3G17810.1	| Symbols: PYD1 | pyrimidine 1 | chr3:6094279-6096289 FORWARD LENGTH=426	8	5	5	6
AT3G11400.2	| Symbols: EIF3G1, ATEIF3G1 | eukaryotic translation initiation factor 3G1 | chr3:3578536-3580366 FORWARD LENGTH=321	0	5	5	5
ATCG00650.1	| Symbols: RPS18 | ribosomal protein S18 | chrC:67917-68222 FORWARD LENGTH=101	3	5	5	5
AT4G17530.1	| Symbols: RAB1C, ATRAB1C, ATRABD2C | RAB GTPase homolog 1C | chr4:9773721-9775424 REVERSE LENGTH=202	3	5	5	5
AT1G53280.1	| Symbols: | Class I glutamine amidotransferase-like superfamily protein | chr1:19864942-19867341 REVERSE LENGTH=438	3	5	5	5
AT3G15460.1	| Symbols: | Ribosomal RNA processing Brix domain protein | chr3:5214279-5216188 REVERSE LENGTH=315	4	5	5	5
AT1G06760.1	| Symbols: | winged-helix DNA-binding transcription factor family protein | chr1:2076687-2077616 REVERSE LENGTH=274	4	5	5	5
AT1G74960.2	| Symbols: FAB1, KAS2 | fatty acid biosynthesis 1 | chr1:28152564-28155948 REVERSE LENGTH=541	5	5	5	5
AT5G48180.1	| Symbols: NSP5 | nitrile specifier protein 5 | chr5:19541283-19542358 REVERSE LENGTH=326	6	5	5	5
AT5G55730.1	| Symbols: FLA1 | FASCICLIN-like arabinogalactan 1 | chr5:22558375-22560392 REVERSE LENGTH=424	3	5	5	4
AT4G13850.1	| Symbols: ATGRP2, GR-RBP2, GRP2 | glycine-rich RNA-binding protein 2 | chr4:8021314-8022065 FORWARD LENGTH=158	3	5	5	4
AT1G07750.1	| Symbols: | RmlC-like cupins superfamily protein | chr1:2404300-2405863 REVERSE LENGTH=356	3	5	5	4
AT5G47910.1	| Symbols: RBOHD, ATRBOHD | respiratory burst oxidase homologue D | chr5:19397585-19401768 FORWARD LENGTH=921	4	5	5	4
AT2G04160.1	| Symbols: AIR3 | Subtilisin-like serine endopeptidase family protein | chr2:1401450-1407694 REVERSE LENGTH=772	4	5	5	4
AT4G35050.1	| Symbols: MSI3, NFC3 | Transducin family protein / WD-40 repeat family protein | chr4:16682752-16684751 REVERSE LENGTH=424	5	5	5	4
AT3G06820.2	| Symbols: BRCC36B, AtBRCC36B | Mov34/MPN/PAD-1 family protein | chr3:2151027-2153264 REVERSE LENGTH=405	5	5	5	4
AT4G39200.1	| Symbols: | Ribosomal protein S25 family protein | chr4:18257464-18258464 FORWARD LENGTH=108	7	5	5	4
AT5G24165.1	| Symbols: | unknown protein; FUNCTIONS IN: molecular_function unknown; INVOLVED IN: biological_process unknown; LOCATED IN: chloroplast; EXPRESSED IN: 22 plant structures; EXPRESSED DURING: 13 growth stages; BEST Arabidopsis thaliana protein match is: unknown protein (TAIR:AT4G23885.1); Has 30201 Blast hits to 17322 proteins in 780 species: Archae - 12; Bacteria - 1396; Metazoa - 17338; Fungi - …	5	5	5	3
AT3G27610.2	| Symbols: | Nucleotidylyl transferase superfamily protein | chr3:10225729-10228152 REVERSE LENGTH=390	5	5	5	3
AT3G13200.1	| Symbols: EMB2769 | Cwf15 / Cwc15 cell cycle control family protein | chr3:4242239-4243976 FORWARD LENGTH=230	5	5	5	3
AT5G12140.1	| Symbols: ATCYS1, CYS1 | cystatin-1 | chr5:3923295-3923936 REVERSE LENGTH=101	3	5	5	0
AT1G21700.1	| Symbols: ATSWI3C, CHB4, SWI3C | SWITCH/sucrose nonfermenting 3C | chr1:7620156-7623978 REVERSE LENGTH=807	3	5	5	0
AT4G21860.1	| Symbols: MSRB2 | methionine sulfoxide reductase B 2 | chr4:11600238-11601507 REVERSE LENGTH=202	5	6	5	10
AT5G01600.1	| Symbols: ATFER1, FER1 | ferretin 1 | chr5:228149-229594 REVERSE LENGTH=255	3	6	5	8
AT1G48030.1	| Symbols: mtLPD1 | mitochondrial lipoamide dehydrogenase 1 | chr1:17717432-17719141 REVERSE LENGTH=507	4	6	5	8
AT3G54660.1	| Symbols: GR, EMB2360, ATGR2 | glutathione reductase | chr3:20230356-20233100 REVERSE LENGTH=565	4	6	5	7
AT2G37220.1	| Symbols: | RNA-binding (RRM/RBD/RNP motifs) family protein | chr2:15634980-15636331 REVERSE LENGTH=289	4	6	5	5
AT4G23670.1	| Symbols: | Polyketide cyclase/dehydrase and lipid transport superfamily protein | chr4:12332846-12333656 REVERSE LENGTH=151	5	6	5	5
AT2G10940.1	| Symbols: | Bifunctional inhibitor/lipid-transfer protein/seed storage 2S albumin superfamily protein | chr2:4311160-4312035 REVERSE LENGTH=291	5	6	5	5
AT4G17520.1	| Symbols: | Hyaluronan / mRNA binding family | chr4:9771496-9773313 FORWARD LENGTH=360	9	6	5	5
AT3G01780.1	| Symbols: TPLATE | ARM repeat superfamily protein | chr3:279171-283399 FORWARD LENGTH=1176	0	6	5	4
AT2G25110.1	| Symbols: SDF2, ATSDL, AtSDF2 | stromal cell-derived factor 2-like protein precursor | chr2:10684428-10685838 FORWARD LENGTH=218	6	6	5	4
AT4G34555.1	| Symbols: | Ribosomal protein S25 family protein | chr4:16504381-16505339 REVERSE LENGTH=108	9	6	5	4
AT1G06680.1	| Symbols: PSBP-1, OEE2, PSII-P, OE23 | photosystem II subunit P-1 | chr1:2047940-2049186 FORWARD LENGTH=263	5	6	5	2
AT3G21750.1	| Symbols: UGT71B1 | UDP-glucosyl transferase 71B1 | chr3:7664565-7665986 FORWARD LENGTH=473	9	6	5	2
AT5G13010.1	| Symbols: EMB3011 | RNA helicase family protein | chr5:4122747-4128660 FORWARD LENGTH=1255	6	6	5	0
AT3G54210.1	| Symbols: | Ribosomal protein L17 family protein | chr3:20067672-20068385 REVERSE LENGTH=211	4	7	5	10
AT5G24710.1	| Symbols: | Transducin/WD40 repeat-like superfamily protein | chr5:8459148-8467920 REVERSE LENGTH=1377	6	7	5	8
AT2G24940.1	| Symbols: AtMAPR2, MAPR2 | membrane-associated progesterone binding protein 2 | chr2:10609447-10609749 FORWARD LENGTH=100	8	7	5	8
AT4G34850.1	| Symbols: LAP5 | Chalcone and stilbene synthase family protein | chr4:16608349-16609720 FORWARD LENGTH=392	2	7	5	7
AT2G28950.1	| Symbols: ATEXPA6, ATEXP6, ATHEXP ALPHA 1.8, EXPA6 | expansin A6 | chr2:12431840-12433482 REVERSE LENGTH=257	5	7	5	7
AT2G39080.1	| Symbols: | NAD(P)-binding Rossmann-fold superfamily protein | chr2:16309981-16312475 REVERSE LENGTH=351	6	7	5	7
AT1G13930.1	| Symbols: | Involved in response to salt stress. Knockout mutants are hypersensitive to salt stress. | chr1:4761091-4761558 FORWARD LENGTH=155	4	7	5	6
AT2G04520.1	| Symbols: | Nucleic acid-binding, OB-fold-like protein | chr2:1574802-1575239 REVERSE LENGTH=145	6	7	5	6
AT1G15870.1	| Symbols: | Mitochondrial glycoprotein family protein | chr1:5457153-5458245 FORWARD LENGTH=242	6	7	5	4
AT2G02790.1	| Symbols: IQD29 | IQ-domain 29 | chr2:788708-790946 FORWARD LENGTH=636	8	7	5	4
AT3G26560.1	| Symbols: | ATP-dependent RNA helicase, putative | chr3:9750122-9753719 REVERSE LENGTH=1168	4	7	5	0
AT5G13650.2	| Symbols: | elongation factor family protein | chr5:4397821-4402364 FORWARD LENGTH=676	6	8	5	10
AT1G23740.1	| Symbols: | Oxidoreductase, zinc-binding dehydrogenase family protein | chr1:8398245-8399656 REVERSE LENGTH=386	11	8	5	9
AT5G04800.1	| Symbols: | Ribosomal S17 family protein | chr5:1389217-1389642 FORWARD LENGTH=141	7	8	5	7
AT3G10610.1	| Symbols: | Ribosomal S17 family protein | chr3:3319459-3319881 FORWARD LENGTH=140	7	8	5	7
AT2G05220.1	| Symbols: | Ribosomal S17 family protein | chr2:1894757-1895179 REVERSE LENGTH=140	7	8	5	7
AT2G04390.1	| Symbols: | Ribosomal S17 family protein | chr2:1527911-1528336 FORWARD LENGTH=141	7	8	5	7
AT5G12110.1	| Symbols: | Glutathione S-transferase, C-terminal-like;Translation elongation factor EF1B/ribosomal protein S6 | chr5:3914483-3915732 FORWARD LENGTH=228	4	8	5	5
AT3G60820.1	| Symbols: PBF1 | N-terminal nucleophile aminohydrolases (Ntn hydrolases) superfamily protein | chr3:22472038-22473809 REVERSE LENGTH=223	9	8	5	5
AT1G70200.1	| Symbols: | RNA-binding (RRM/RBD/RNP motifs) family protein | chr1:26432514-26434351 REVERSE LENGTH=538	9	8	5	5
AT1G62750.1	| Symbols: ATSCO1, ATSCO1/CPEF-G, SCO1 | Translation elongation factor EFG/EF2 protein | chr1:23233622-23236321 REVERSE LENGTH=783	9	8	5	5
AT5G60960.1	| Symbols: | Pentatricopeptide repeat (PPR) superfamily protein | chr5:24528423-24529988 REVERSE LENGTH=521	10	8	5	4
AT1G10370.1	| Symbols: GST30, ATGSTU17, GST30B, ERD9 | Glutathione S-transferase family protein | chr1:3397274-3398273 REVERSE LENGTH=227	5	8	5	3
AT5G13780.1	| Symbols: | Acyl-CoA N-acyltransferases (NAT) superfamily protein | chr5:4447610-4448603 REVERSE LENGTH=192	8	8	5	3
AT5G27770.1	| Symbols: | Ribosomal L22e protein family | chr5:9836166-9837113 FORWARD LENGTH=124	10	8	5	2
AT5G15230.1	| Symbols: GASA4 | GAST1 protein homolog 4 | chr5:4945017-4946025 FORWARD LENGTH=106	7	9	5	6
AT1G23820.1	| Symbols: SPDS1 | spermidine synthase 1 | chr1:8420278-8422724 FORWARD LENGTH=378	7	9	5	6
AT4G20460.1	| Symbols: | NAD(P)-binding Rossmann-fold superfamily protein | chr4:11029767-11031765 REVERSE LENGTH=411	8	9	5	6
AT5G08530.1	| Symbols: CI51 | 51 kDa subunit of complex I | chr5:2759848-2761726 REVERSE LENGTH=486	12	9	5	6
AT5G01530.1	| Symbols: LHCB4.1 | light harvesting complex photosystem II | chr5:209084-210243 FORWARD LENGTH=290	7	9	5	4
AT5G03290.1	| Symbols: IDH-V | isocitrate dehydrogenase V | chr5:794043-795939 FORWARD LENGTH=374	11	9	5	4
AT3G25230.2	| Symbols: ROF1, ATFKBP62, FKBP62 | rotamase FKBP 1 | chr3:9188257-9191175 FORWARD LENGTH=562	16	10	5	8
AT3G05560.1	| Symbols: | Ribosomal L22e protein family | chr3:1614641-1615204 FORWARD LENGTH=124	11	10	5	2
AT2G32920.1	| Symbols: ATPDIL2-3, PDI9, ATPDI9, PDIL2-3 | PDI-like 2-3 | chr2:13962502-13965406 REVERSE LENGTH=440	8	11	5	12
AT1G11840.6	| Symbols: GLX1 | glyoxalase I homolog | chr1:3995928-3997518 FORWARD LENGTH=322	3	11	5	7
AT4G21650.1	| Symbols: | Subtilase family protein | chr4:11501314-11504656 REVERSE LENGTH=766	5	11	5	7
AT1G06950.1	| Symbols: ATTIC110, TIC110 | translocon at the inner envelope membrane of chloroplasts 110 | chr1:2130303-2135563 REVERSE LENGTH=1016	9	11	5	7
AT1G03475.1	| Symbols: LIN2, HEMF1, ATCPO-I | Coproporphyrinogen III oxidase | chr1:869302-871175 REVERSE LENGTH=386	9	11	5	7
AT5G48810.1	| Symbols: ATB5-B, B5 #3, ATCB5-D, CB5-D | cytochrome B5 isoform D | chr5:19789249-19790180 REVERSE LENGTH=140	10	11	5	7
AT5G26830.1	| Symbols: | Threonyl-tRNA synthetase | chr5:9437351-9441568 FORWARD LENGTH=709	4	11	5	6
AT1G13270.1	| Symbols: MAP1C, MAP1B | methionine aminopeptidase 1B | chr1:4544999-4547155 FORWARD LENGTH=369	10	12	5	8
AT1G63770.5	| Symbols: | Peptidase M1 family protein | chr1:23657791-23664243 REVERSE LENGTH=1013	6	13	5	8
AT2G01970.1	| Symbols: | Endomembrane protein 70 protein family | chr2:452197-454819 REVERSE LENGTH=592	10	15	5	4
AT1G52980.1	| Symbols: | GTP-binding family protein | chr1:19737493-19740201 FORWARD LENGTH=576	20	16	5	11
ATCG00180.1	| Symbols: RPOC1 | DNA-directed RNA polymerase family protein | chrC:20251-23084 REVERSE LENGTH=680	6	17	5	4
AT1G74850.1	| Symbols: PTAC2 | plastid transcriptionally active 2 | chr1:28119237-28122314 REVERSE LENGTH=862	8	24	5	7
AT1G43850.1	| Symbols: SEU | SEUSS transcriptional co-regulator | chr1:16617872-16621596 FORWARD LENGTH=877	0	0	4	9
AT1G11660.1	| Symbols: | heat shock protein 70 (Hsp 70) family protein | chr1:3921056-3924347 FORWARD LENGTH=763	0	0	4	8
AT1G65580.1	| Symbols: FRA3 | Endonuclease/exonuclease/phosphatase family protein | chr1:24377598-24383940 REVERSE LENGTH=1101	0	0	4	6
AT1G13320.1	| Symbols: PP2AA3 | protein phosphatase 2A subunit A3 | chr1:4563692-4567348 REVERSE LENGTH=587	2	0	4	6
AT3G55170.1	| Symbols: | Ribosomal L29 family protein | chr3:20453136-20454293 REVERSE LENGTH=123	0	0	4	5
AT1G55860.1	| Symbols: UPL1 | ubiquitin-protein ligase 1 | chr1:20879900-20895393 REVERSE LENGTH=3930	0	0	4	5
AT4G17190.1	| Symbols: FPS2 | farnesyl diphosphate synthase 2 | chr4:9648743-9650865 REVERSE LENGTH=342	2	0	4	5
AT5G05620.1	| Symbols: TUBG2, ATGCP2, GCP2 | gamma-tubulin complex protein 2 | chr5:1679340-1681719 FORWARD LENGTH=474	0	0	4	4
AT4G26450.1	| Symbols: | unknown protein; Has 614 Blast hits to 492 proteins in 137 species: Archae - 0; Bacteria - 94; Metazoa - 255; Fungi - 76; Plants - 69; Viruses - 0; Other Eukaryotes - 120 (source: NCBI BLink). | chr4:13362556-13364920 FORWARD LENGTH=708	0	0	4	4
AT3G61650.1	| Symbols: TUBG1 | gamma-tubulin | chr3:22812601-22815011 REVERSE LENGTH=474	0	0	4	4
AT3G54860.2	| Symbols: ATVPS33, VPS33 | Sec1/munc18-like (SM) proteins superfamily | chr3:20324286-20329841 REVERSE LENGTH=608	0	0	4	4
AT3G48670.1	| Symbols: IDN2, RDM12 | XH/XS domain-containing protein | chr3:18031240-18033615 FORWARD LENGTH=647	0	0	4	4
AT1G05720.1	| Symbols: | selenoprotein family protein | chr1:1717677-1718849 REVERSE LENGTH=163	2	0	4	4
AT5G18410.1	| Symbols: PIR, KLK, PIR121, SRA1, PIRP, ATSRA1 | transcription activators | chr5:6097456-6104783 REVERSE LENGTH=1283	0	0	4	3
AT4G32330.1	| Symbols: | TPX2 (targeting protein for Xklp2) protein family | chr4:15609801-15611867 FORWARD LENGTH=437	0	0	4	3
AT4G21470.1	| Symbols: ATFMN/FHY, FMN/FHY | riboflavin kinase/FMN hydrolase | chr4:11431284-11433197 FORWARD LENGTH=379	0	0	4	3
AT2G31810.1	| Symbols: | ACT domain-containing small subunit of acetolactate synthase protein | chr2:13524271-13528246 FORWARD LENGTH=491	0	0	4	3
AT1G09010.1	| Symbols: | glycoside hydrolase family 2 protein | chr1:2895259-2899287 REVERSE LENGTH=944	0	0	4	3
AT5G26667.1	| Symbols: PYR6 | P-loop containing nucleoside triphosphate hydrolases superfamily protein | chr5:9276659-9277788 FORWARD LENGTH=208	2	0	4	3
AT4G09980.1	| Symbols: EMB1691 | Methyltransferase MT-A70 family protein | chr4:6247978-6252030 REVERSE LENGTH=963	2	0	4	3
AT3G60250.1	| Symbols: CKB3 | casein kinase II beta chain 3 | chr3:22270714-22271962 REVERSE LENGTH=276	2	0	4	3
AT5G54750.2	| Symbols: | Transport protein particle (TRAPP) component | chr5:22242080-22243477 FORWARD LENGTH=199	3	0	4	3
AT5G14060.1	| Symbols: CARAB-AK-LYS | Aspartate kinase family protein | chr5:4536143-4538993 FORWARD LENGTH=544	3	0	4	3
AT5G48960.1	| Symbols: | HAD-superfamily hydrolase, subfamily IG, 5'-nucleotidase | chr5:19849645-19853382 FORWARD LENGTH=642	5	0	4	3
AT4G17770.1	| Symbols: ATTPS5, TPS5 | trehalose phosphatase/synthase 5 | chr4:9877055-9880084 FORWARD LENGTH=862	0	0	4	2
AT4G15410.1	| Symbols: PUX5 | serine/threonine protein phosphatase 2A 55 kDa regulatory subunit B prime gamma | chr4:8814868-8816596 FORWARD LENGTH=421	0	0	4	2
AT1G03310.2	| Symbols: ATISA2, ISA2, DBE1, BE2 | debranching enzyme 1 | chr1:813975-816623 FORWARD LENGTH=882	0	0	4	2
AT1G07450.1	| Symbols: | NAD(P)-binding Rossmann-fold superfamily protein | chr1:2288038-2289256 REVERSE LENGTH=260	2	0	4	2
AT5G11580.1	| Symbols: | Regulator of chromosome condensation (RCC1) family protein | chr5:3718913-3721125 FORWARD LENGTH=553	3	0	4	2
AT4G39040.1	| Symbols: | RNA-binding CRS1 / YhbY (CRM) domain protein | chr4:18189249-18190535 REVERSE LENGTH=296	5	0	4	2
AT5G13120.1	| Symbols: ATCYP20-2, CYP20-2 | cyclophilin 20-2 | chr5:4162714-4164720 REVERSE LENGTH=259	0	0	4	0
AT4G36290.1	| Symbols: CRT1 | compromised recognition of TCV 1 | chr4:17169669-17173187 REVERSE LENGTH=635	0	0	4	0
AT4G14930.1	| Symbols: | Survival protein SurE-like phosphatase/nucleotidase | chr4:8538831-8541205 FORWARD LENGTH=315	0	0	4	0
AT3G52230.1	| Symbols: | unknown protein; FUNCTIONS IN: molecular_function unknown; INVOLVED IN: biological_process unknown; LOCATED IN: chloroplast outer membrane, chloroplast thylakoid membrane, chloroplast, chloroplast envelope; EXPRESSED IN: 24 plant structures; EXPRESSED DURING: 13 growth stages; Has 29 Blast hits to 29 proteins in 12 species: Archae - 0; Bacteria - 0; Metazoa - 3; Fungi - 0; Plants - 2…	0	0	4	0
AT3G20630.1	| Symbols: UBP14, TTN6, ATUBP14, PER1 | ubiquitin-specific protease 14 | chr3:7203001-7208340 REVERSE LENGTH=797	0	0	4	0
AT3G12280.1	| Symbols: RBR1, RBR, RB, ATRBR1, RB1 | retinoblastoma-related 1 | chr3:3913671-3918433 REVERSE LENGTH=1013	0	0	4	0
AT2G31750.1	| Symbols: UGT74D1 | UDP-glucosyl transferase 74D1 | chr2:13497312-13499870 FORWARD LENGTH=456	0	0	4	0
AT1G51450.1	| Symbols: TRO | TRAUCO | chr1:19074399-19076220 FORWARD LENGTH=509	0	0	4	0
AT5G55260.1	| Symbols: PPX2, PPX-2 | protein phosphatase X 2 | chr5:22416808-22418621 FORWARD LENGTH=305	2	0	4	0
AT4G29590.1	| Symbols: | S-adenosyl-L-methionine-dependent methyltransferases superfamily protein | chr4:14512736-14514404 REVERSE LENGTH=317	2	0	4	0
AT3G11960.1	| Symbols: | Cleavage and polyadenylation specificity factor (CPSF) A subunit protein | chr3:3786431-3793160 FORWARD LENGTH=1379	3	0	4	0
AT2G38580.1	| Symbols: | Mitochondrial ATP synthase D chain-related protein | chr2:16138838-16142371 FORWARD LENGTH=482	0	2	4	6
AT5G35180.4	| Symbols: | Protein of unknown function (DUF1336) | chr5:13424538-13432787 FORWARD LENGTH=811	3	2	4	6
AT5G03430.1	| Symbols: | phosphoadenosine phosphosulfate (PAPS) reductase family protein | chr5:849237-852867 REVERSE LENGTH=497	8	2	4	6
AT3G15290.1	| Symbols: | 3-hydroxyacyl-CoA dehydrogenase family protein | chr3:5145054-5146613 FORWARD LENGTH=294	4	2	4	5
AT5G37020.1	| Symbols: ARF8, ATARF8 | auxin response factor 8 | chr5:14630151-14634106 FORWARD LENGTH=811	0	2	4	4
AT1G76510.3	| Symbols: | ARID/BRIGHT DNA-binding domain-containing protein | chr1:28708681-28712498 REVERSE LENGTH=493	0	2	4	4
AT1G14610.1	| Symbols: TWN2, VALRS | valyl-tRNA synthetase / valine--tRNA ligase (VALRS) | chr1:5008502-5014486 REVERSE LENGTH=1108	0	2	4	4
AT5G53120.6	| Symbols: SPDS3 | spermidine synthase 3 | chr5:21535429-21537653 FORWARD LENGTH=386	2	2	4	4
AT3G09100.2	| Symbols: | mRNA capping enzyme family protein | chr3:2788435-2792913 REVERSE LENGTH=672	2	2	4	4
AT5G14910.1	| Symbols: | Heavy metal transport/detoxification superfamily protein | chr5:4823815-4825196 FORWARD LENGTH=178	3	2	4	4
AT5G14610.1	| Symbols: | DEAD box RNA helicase family protein | chr5:4711271-4714713 FORWARD LENGTH=712	5	2	4	4
AT5G11040.1	| Symbols: TRS120, AtTRS120 | TRS120 | chr5:3495332-3500610 FORWARD LENGTH=1186	0	2	4	3
AT3G22220.1	| Symbols: | hAT transposon superfamily | chr3:7839808-7842358 REVERSE LENGTH=761	0	2	4	3
AT3G06410.1	| Symbols: | Zinc finger C-x8-C-x5-C-x3-H type family protein | chr3:1947471-1949528 REVERSE LENGTH=462	0	2	4	3
AT1G73600.2	| Symbols: | S-adenosyl-L-methionine-dependent methyltransferases superfamily protein | chr1:27669224-27673400 FORWARD LENGTH=504	4	2	4	3
AT1G60940.1	| Symbols: SNRK2-10, SNRK2.10, SRK2B | SNF1-related protein kinase 2.10 | chr1:22439398-22441896 REVERSE LENGTH=361	5	2	4	3
AT1G79500.5	| Symbols: AtkdsA1 | Aldolase-type TIM barrel family protein | chr1:29903797-29907730 FORWARD LENGTH=336	7	2	4	3
AT3G06050.1	| Symbols: PRXIIF, ATPRXIIF | peroxiredoxin IIF | chr3:1826311-1827809 REVERSE LENGTH=201	6	2	4	2
AT5G50960.1	| Symbols: NBP35, ATNBP35 | nucleotide binding protein 35 | chr5:20734267-20735824 FORWARD LENGTH=350	0	2	4	0
AT5G13280.1	| Symbols: AK-LYS1, AK1, AK | aspartate kinase 1 | chr5:4249516-4252654 FORWARD LENGTH=569	0	2	4	0
AT3G10950.1	| Symbols: | Zinc-binding ribosomal protein family protein | chr3:3423893-3424566 FORWARD LENGTH=92	0	2	4	0
AT1G79210.1	| Symbols: | N-terminal nucleophile aminohydrolases (Ntn hydrolases) superfamily protein | chr1:29796286-29798240 REVERSE LENGTH=235	3	2	4	0
AT3G44890.1	| Symbols: RPL9 | ribosomal protein L9 | chr3:16386505-16387963 FORWARD LENGTH=197	5	2	4	0
AT3G12290.1	| Symbols: | Amino acid dehydrogenase family protein | chr3:3919591-3921326 FORWARD LENGTH=299	5	3	4	8
AT2G34260.1	| Symbols: | transducin family protein / WD-40 repeat family protein | chr2:14465899-14468416 FORWARD LENGTH=353	4	3	4	7
AT1G44835.2	| Symbols: | YbaK/aminoacyl-tRNA synthetase-associated domain | chr1:16939909-16942337 FORWARD LENGTH=308	0	3	4	6
AT5G42540.2	| Symbols: XRN2 | exoribonuclease 2 | chr5:17007513-17014534 FORWARD LENGTH=1023	6	3	4	6
AT5G64760.1	| Symbols: RPN5B | regulatory particle non-ATPase subunit 5B | chr5:25894027-25896445 REVERSE LENGTH=442	3	3	4	5
AT3G48000.1	| Symbols: ALDH2B4, ALDH2, ALDH2A | aldehyde dehydrogenase 2B4 | chr3:17717082-17719843 REVERSE LENGTH=538	4	3	4	5
AT4G09040.1	| Symbols: | RNA-binding (RRM/RBD/RNP motifs) family protein | chr4:5795075-5797315 REVERSE LENGTH=304	5	3	4	5
AT3G55120.1	| Symbols: TT5, A11, CFI | Chalcone-flavanone isomerase family protein | chr3:20430248-20431415 REVERSE LENGTH=246	5	3	4	5
AT1G71440.1	| Symbols: PFI, TFC E | tubulin folding cofactor E / Pfifferling (PFI) | chr1:26921271-26924373 REVERSE LENGTH=531	2	3	4	4
AT5G18100.1	| Symbols: CSD3 | copper/zinc superoxide dismutase 3 | chr5:5987221-5988706 FORWARD LENGTH=164	3	3	4	4
AT3G27160.1	| Symbols: GHS1 | Ribosomal protein S21 family protein | chr3:10017531-10018854 FORWARD LENGTH=183	3	3	4	4
AT2G35120.1	| Symbols: | Single hybrid motif superfamily protein | chr2:14805913-14807274 REVERSE LENGTH=156	3	3	4	4
AT2G22230.1	| Symbols: | Thioesterase superfamily protein | chr2:9450042-9451427 FORWARD LENGTH=220	4	3	4	4
AT3G07720.1	| Symbols: | Galactose oxidase/kelch repeat superfamily protein | chr3:2465439-2467033 FORWARD LENGTH=329	5	3	4	4
AT3G02630.1	| Symbols: | Plant stearoyl-acyl-carrier-protein desaturase family protein | chr3:562164-564524 FORWARD LENGTH=396	5	3	4	4
AT4G11600.1	| Symbols: ATGPX6, PHGPX, LSC803, GPX6 | glutathione peroxidase 6 | chr4:7010021-7011330 REVERSE LENGTH=232	2	3	4	3
AT3G01980.3	| Symbols: | NAD(P)-binding Rossmann-fold superfamily protein | chr3:327747-328833 REVERSE LENGTH=296	2	3	4	3
AT2G35410.1	| Symbols: | RNA-binding (RRM/RBD/RNP motifs) family protein | chr2:14898341-14899590 FORWARD LENGTH=308	3	3	4	3
AT1G12230.2	| Symbols: | Aldolase superfamily protein | chr1:4148050-4150708 FORWARD LENGTH=427	3	3	4	3
AT1G04530.1	| Symbols: TPR4 | Tetratricopeptide repeat (TPR)-like superfamily protein | chr1:1234456-1235895 REVERSE LENGTH=310	3	3	4	3
AT4G04920.1	| Symbols: SFR6 | sensitive to freezing 6 | chr4:2497931-2504996 FORWARD LENGTH=1278	4	3	4	3
AT3G56910.1	| Symbols: PSRP5 | plastid-specific 50S ribosomal protein 5 | chr3:21069558-21070257 REVERSE LENGTH=148	4	3	4	3
AT3G15190.1	| Symbols: | chloroplast 30S ribosomal protein S20, putative | chr3:5116216-5117412 FORWARD LENGTH=202	4	3	4	3
AT1G16340.4	| Symbols: ATKDSA2 | Aldolase superfamily protein | chr1:5588123-5590469 REVERSE LENGTH=293	5	3	4	3
AT4G24490.1	| Symbols: RGTA1, ATRGTA1 | RAB geranylgeranyl transferase alpha subunit 1 | chr4:12655330-12658103 REVERSE LENGTH=678	6	3	4	3
AT1G31070.2	| Symbols: GlcNAc1pUT1 | N-acetylglucosamine-1-phosphate uridylyltransferase 1 | chr1:11084951-11088361 FORWARD LENGTH=505	6	3	4	3
AT2G03820.1	| Symbols: | nonsense-mediated mRNA decay NMD3 family protein | chr2:1165149-1166699 REVERSE LENGTH=516	0	3	4	2
AT4G15790.1	| Symbols: | unknown protein; INVOLVED IN: biological_process unknown; LOCATED IN: chloroplast; EXPRESSED IN: 21 plant structures; EXPRESSED DURING: 13 growth stages; Has 411 Blast hits to 380 proteins in 121 species: Archae - 4; Bacteria - 107; Metazoa - 85; Fungi - 29; Plants - 59; Viruses - 0; Other Eukaryotes - 127 (source: NCBI BLink). | chr4:8982390-8984069 FORWARD LENGTH=147	2	3	4	2
AT1G73460.1	| Symbols: | Protein kinase superfamily protein | chr1:27620122-27624899 FORWARD LENGTH=1169	2	3	4	2
AT1G16470.1	| Symbols: PAB1 | proteasome subunit PAB1 | chr1:5623122-5625439 FORWARD LENGTH=235	3	3	4	2
AT5G59420.1	| Symbols: ORP3C | OSBP(oxysterol binding protein)-related protein 3C | chr5:23961731-23964623 FORWARD LENGTH=457	5	3	4	2
AT5G42950.1	| Symbols: | GYF domain-containing protein | chr5:17224436-17231044 FORWARD LENGTH=1714	0	3	4	0
AT1G27900.1	| Symbols: | RNA helicase family protein | chr1:9715615-9720346 REVERSE LENGTH=700	3	3	4	0
AT4G03190.1	| Symbols: GRH1, ATGRH1, AFB1 | GRR1-like protein 1 | chr4:1405108-1407057 REVERSE LENGTH=585	6	4	4	8
AT4G01400.1	| Symbols: | FUNCTIONS IN: molecular_function unknown; INVOLVED IN: biological_process unknown; LOCATED IN: cellular_component unknown; EXPRESSED IN: 24 plant structures; EXPRESSED DURING: 15 growth stages; CONTAINS InterPro DOMAIN/s: COG4 transport (InterPro:IPR013167), Pentatricopeptide repeat (InterPro:IPR002885); BEST Arabidopsis thaliana protein match is: Pentatricopeptide repeat (PPR) super…	2	4	4	7
AT1G33680.1	| Symbols: | KH domain-containing protein | chr1:12204056-12208282 FORWARD LENGTH=763	4	4	4	7
AT3G14290.1	| Symbols: PAE2 | 20S proteasome alpha subunit E2 | chr3:4764364-4766381 FORWARD LENGTH=237	5	4	4	7
AT2G44060.1	| Symbols: | Late embryogenesis abundant protein, group 2 | chr2:18226922-18227988 FORWARD LENGTH=325	0	4	4	6
AT2G39840.1	| Symbols: TOPP4 | type one serine/threonine protein phosphatase 4 | chr2:16627430-16628789 FORWARD LENGTH=321	6	4	4	6
AT3G23660.2	| Symbols: | Sec23/Sec24 protein transport family protein | chr3:8513666-8517729 REVERSE LENGTH=791	4	4	4	5
AT1G26460.1	| Symbols: | Tetratricopeptide repeat (TPR)-like superfamily protein | chr1:9151816-9154407 FORWARD LENGTH=630	4	4	4	5
AT5G24490.1	| Symbols: | 30S ribosomal protein, putative | chr5:8365690-8367178 FORWARD LENGTH=308	5	4	4	5
AT5G04590.1	| Symbols: SIR | sulfite reductase | chr5:1319404-1322298 FORWARD LENGTH=642	5	4	4	5
AT1G18630.1	| Symbols: GR-RBP6 | glycine-rich RNA-binding protein 6 | chr1:6415226-6416283 FORWARD LENGTH=155	5	4	4	5
AT1G18210.1	| Symbols: | Calcium-binding EF-hand family protein | chr1:6268273-6268785 REVERSE LENGTH=170	5	4	4	5
AT4G11240.1	| Symbols: TOPP7 | Calcineurin-like metallo-phosphoesterase superfamily protein | chr4:6847333-6849032 FORWARD LENGTH=322	6	4	4	5
AT5G40040.1	| Symbols: | 60S acidic ribosomal protein family | chr5:16029913-16030257 REVERSE LENGTH=114	7	4	4	5
AT2G36250.1	| Symbols: FTSZ2-1, ATFTSZ2-1 | Tubulin/FtsZ family protein | chr2:15197661-15199932 REVERSE LENGTH=478	2	4	4	4
AT5G28500.1	| Symbols: | unknown protein; FUNCTIONS IN: molecular_function unknown; INVOLVED IN: biological_process unknown; LOCATED IN: chloroplast stroma, chloroplast; EXPRESSED IN: 23 plant structures; EXPRESSED DURING: 13 growth stages; BEST Arabidopsis thaliana protein match is: unknown protein (TAIR:AT3G04550.1); Has 109 Blast hits to 109 proteins in 49 species: Archae - 0; Bacteria - 67; Metazoa - 0; …	3	4	4	4
AT2G25870.1	| Symbols: | haloacid dehalogenase-like hydrolase family protein | chr2:11031159-11034302 FORWARD LENGTH=584	3	4	4	4
AT4G30220.2	| Symbols: RUXF | small nuclear ribonucleoprotein F | chr4:14803100-14804259 REVERSE LENGTH=96	5	4	4	4
AT1G26110.1	| Symbols: DCP5 | decapping 5 | chr1:9024616-9027556 REVERSE LENGTH=611	9	4	4	4
AT5G52840.1	| Symbols: | NADH-ubiquinone oxidoreductase-related | chr5:21413718-21414794 FORWARD LENGTH=169	3	4	4	3
AT5G18110.1	| Symbols: NCBP | novel cap-binding protein | chr5:5989105-5990588 REVERSE LENGTH=221	3	4	4	3
AT5G10540.1	| Symbols: | Zincin-like metalloproteases family protein | chr5:3328119-3332462 FORWARD LENGTH=701	3	4	4	3
AT3G08780.1	| Symbols: | unknown protein; FUNCTIONS IN: molecular_function unknown; INVOLVED IN: biological_process unknown; LOCATED IN: cellular_component unknown; EXPRESSED IN: male gametophyte, cultured cell; EXPRESSED DURING: L mature pollen stage, M germinated pollen stage; Has 129 Blast hits to 129 proteins in 38 species: Archae - 0; Bacteria - 0; Metazoa - 96; Fungi - 0; Plants - 31; Viruses - 0; Othe…	4	4	4	3
AT2G27020.1	| Symbols: PAG1 | 20S proteasome alpha subunit G1 | chr2:11528515-11530858 REVERSE LENGTH=249	4	4	4	3
AT2G03750.1	| Symbols: | P-loop containing nucleoside triphosphate hydrolases superfamily protein | chr2:1147968-1149023 REVERSE LENGTH=351	4	4	4	3
AT4G28750.1	| Symbols: PSAE-1 | Photosystem I reaction centre subunit IV / PsaE protein | chr4:14202951-14203888 REVERSE LENGTH=143	2	4	4	2
AT1G18270.3	| Symbols: | ketose-bisphosphate aldolase class-II family protein | chr1:6283634-6293772 REVERSE LENGTH=1393	3	4	4	2
AT3G51010.1	| Symbols: | unknown protein; FUNCTIONS IN: molecular_function unknown; INVOLVED IN: biological_process unknown; LOCATED IN: mitochondrion, plastid; EXPRESSED IN: 22 plant structures; EXPRESSED DURING: 13 growth stages; Has 24 Blast hits to 24 proteins in 9 species: Archae - 0; Bacteria - 0; Metazoa - 0; Fungi - 0; Plants - 24; Viruses - 0; Other Eukaryotes - 0 (source: NCBI BLink). | chr3:189468…	0	4	4	0
AT2G21790.1	| Symbols: R1, RNR1, CLS8, ATRNR1 | ribonucleotide reductase 1 | chr2:9293529-9297580 FORWARD LENGTH=816	0	4	4	0
AT4G26720.1	| Symbols: PPX1, PPX-1 | protein phosphatase X 1 | chr4:13470397-13472154 REVERSE LENGTH=305	3	4	4	0
AT3G61980.1	| Symbols: | serine protease inhibitor, Kazal-type family protein | chr3:22956344-22956697 REVERSE LENGTH=117	5	4	4	0
AT3G05070.1	| Symbols: | CONTAINS InterPro DOMAIN/s: mRNA splicing factor, Cwf18 (InterPro:IPR013169); Has 292 Blast hits to 292 proteins in 153 species: Archae - 0; Bacteria - 0; Metazoa - 118; Fungi - 83; Plants - 38; Viruses - 11; Other Eukaryotes - 42 (source: NCBI BLink). | chr3:1416480-1417533 FORWARD LENGTH=144	5	4	4	0
AT2G38730.1	| Symbols: | Cyclophilin-like peptidyl-prolyl cis-trans isomerase family protein | chr2:16192579-16194038 REVERSE LENGTH=199	7	4	4	0
AT1G22060.1	| Symbols: | LOCATED IN: vacuole; EXPRESSED IN: 23 plant structures; EXPRESSED DURING: 13 growth stages; BEST Arabidopsis thaliana protein match is: FBD, F-box and Leucine Rich Repeat domains containing protein (TAIR:AT1G22000.1); Has 84739 Blast hits to 38714 proteins in 2257 species: Archae - 1436; Bacteria - 11314; Metazoa - 40747; Fungi - 7706; Plants - 4675; Viruses - 308; Other Eukaryotes -…	0	5	4	9
AT3G58140.1	| Symbols: | phenylalanyl-tRNA synthetase class IIc family protein | chr3:21529988-21532386 REVERSE LENGTH=429	5	5	4	9
AT2G42570.1	| Symbols: TBL39 | TRICHOME BIREFRINGENCE-LIKE 39 | chr2:17717498-17719921 REVERSE LENGTH=367	0	5	4	8
AT1G21690.3	| Symbols: EMB1968 | ATPase family associated with various cellular activities (AAA) | chr1:7615675-7618421 FORWARD LENGTH=341	5	5	4	8
AT2G22360.1	| Symbols: | DNAJ heat shock family protein | chr2:9498162-9500459 FORWARD LENGTH=442	7	5	4	8
AT5G12410.1	| Symbols: | THUMP domain-containing protein | chr5:4021974-4023950 REVERSE LENGTH=376	8	5	4	7
AT3G44600.1	| Symbols: CYP71 | cyclophilin71 | chr3:16165368-16169201 REVERSE LENGTH=631	3	5	4	6
AT4G28360.1	| Symbols: | Ribosomal protein L22p/L17e family protein | chr4:14029294-14030926 REVERSE LENGTH=271	4	5	4	6
AT4G14716.1	| Symbols: ATARD1, ARD1 | acireductone dioxygenase 1 | chr4:8430484-8431867 REVERSE LENGTH=192	5	5	4	6
AT4G14710.5	| Symbols: ATARD2 | RmlC-like cupins superfamily protein | chr4:8424897-8426174 REVERSE LENGTH=201	5	5	4	6
AT1G48860.1	| Symbols: | RNA 3'-terminal phosphate cyclase/enolpyruvate transferase, alpha/beta | chr1:18068892-18071331 REVERSE LENGTH=521	0	5	4	5
AT1G64970.1	| Symbols: G-TMT, TMT1, VTE4 | gamma-tocopherol methyltransferase | chr1:24134337-24135993 REVERSE LENGTH=348	2	5	4	5
AT1G52370.1	| Symbols: | Ribosomal protein L22p/L17e family protein | chr1:19507052-19508699 FORWARD LENGTH=269	3	5	4	5
AT3G58730.1	| Symbols: | vacuolar ATP synthase subunit D (VATD) / V-ATPase D subunit / vacuolar proton pump D subunit (VATPD) | chr3:21718495-21719280 REVERSE LENGTH=261	4	5	4	5
AT5G52240.1	| Symbols: MSBP1, ATMP1, AtMAPR5 | membrane steroid binding protein 1 | chr5:21213121-21214557 FORWARD LENGTH=220	5	5	4	5
AT1G52930.1	| Symbols: | Ribosomal RNA processing Brix domain protein | chr1:19711261-19713103 FORWARD LENGTH=320	5	5	4	5
AT5G56940.1	| Symbols: | Ribosomal protein S16 family protein | chr5:23030879-23032200 FORWARD LENGTH=135	6	5	4	5
AT2G25080.1	| Symbols: ATGPX1, GPX1 | glutathione peroxidase 1 | chr2:10668134-10669828 FORWARD LENGTH=236	6	5	4	5
AT5G56360.1	| Symbols: PSL4 | calmodulin-binding protein | chr5:22823586-22827950 REVERSE LENGTH=647	7	5	4	5
AT5G16240.1	| Symbols: | Plant stearoyl-acyl-carrier-protein desaturase family protein | chr5:5306981-5309639 FORWARD LENGTH=394	8	5	4	5
AT1G10930.1	| Symbols: ATSGS1, RECQ4A, ATRECQ4A | DNA helicase (RECQl4A) | chr1:3648032-3654997 REVERSE LENGTH=1188	9	5	4	5
AT1G19670.1	| Symbols: ATCLH1, CORI1, ATHCOR1, CLH1 | chlorophyllase 1 | chr1:6803796-6804923 REVERSE LENGTH=324	2	5	4	4
AT2G18170.1	| Symbols: ATMPK7, MPK7 | MAP kinase 7 | chr2:7908178-7909374 REVERSE LENGTH=368	3	5	4	4
AT5G65720.1	| Symbols: ATNIFS1, NIFS1, NFS1, ATNFS1 | nitrogen fixation S (NIFS)-like 1 | chr5:26296349-26297710 FORWARD LENGTH=453	4	5	4	4
AT5G47200.1	| Symbols: ATRABD2B, ATRAB1A, RAB1A | RAB GTPase homolog 1A | chr5:19167029-19168718 FORWARD LENGTH=202	4	5	4	4
AT2G18040.1	| Symbols: PIN1AT | peptidylprolyl cis/trans isomerase, NIMA-interacting 1 | chr2:7842346-7843537 FORWARD LENGTH=119	4	5	4	4
AT5G44710.1	| Symbols: | CONTAINS InterPro DOMAIN/s: Ribosomal protein S27/S33, mitochondrial (InterPro:IPR013219); Has 101 Blast hits to 101 proteins in 55 species: Archae - 0; Bacteria - 0; Metazoa - 8; Fungi - 59; Plants - 26; Viruses - 0; Other Eukaryotes - 8 (source: NCBI BLink). | chr5:18041621-18042322 FORWARD LENGTH=102	5	5	4	4
AT1G76300.1	| Symbols: SmD3 | snRNP core protein SMD3 | chr1:28625957-28627080 FORWARD LENGTH=128	6	5	4	4
AT4G24830.1	| Symbols: | arginosuccinate synthase family | chr4:12793085-12795857 REVERSE LENGTH=494	7	5	4	4
AT4G11175.1	| Symbols: | Nucleic acid-binding, OB-fold-like protein | chr4:6818162-6818806 FORWARD LENGTH=141	9	5	4	4
AT3G48710.1	| Symbols: | DEK domain-containing chromatin associated protein | chr3:18041024-18043995 FORWARD LENGTH=462	3	5	4	3
AT3G26340.1	| Symbols: | N-terminal nucleophile aminohydrolases (Ntn hydrolases) superfamily protein | chr3:9650600-9652572 REVERSE LENGTH=273	3	5	4	3
AT3G21540.1	| Symbols: | transducin family protein / WD-40 repeat family protein | chr3:7586100-7590856 REVERSE LENGTH=955	4	5	4	3
AT5G63670.1	| Symbols: SPT42 | SPT4 homolog 2 | chr5:25488012-25489247 FORWARD LENGTH=116	5	5	4	3
AT3G53620.1	| Symbols: AtPPa4, PPa4 | pyrophosphorylase 4 | chr3:19881491-19883308 FORWARD LENGTH=216	7	5	4	0
AT2G35920.1	| Symbols: | RNA helicase family protein | chr2:15075674-15080506 FORWARD LENGTH=995	6	6	4	7
AT5G18550.1	| Symbols: | Zinc finger C-x8-C-x5-C-x3-H type family protein | chr5:6160515-6162729 FORWARD LENGTH=465	4	6	4	6
AT5G17050.1	| Symbols: UGT78D2 | UDP-glucosyl transferase 78D2 | chr5:5607828-5609392 REVERSE LENGTH=460	5	6	4	6
AT1G09070.1	| Symbols: SRC2, (AT)SRC2 | soybean gene regulated by cold-2 | chr1:2927767-2928741 FORWARD LENGTH=324	4	6	4	5
AT5G53850.2	| Symbols: | haloacid dehalogenase-like hydrolase family protein | chr5:21861155-21864817 REVERSE LENGTH=507	8	6	4	5
AT1G80600.1	| Symbols: WIN1 | HOPW1-1-interacting 1 | chr1:30298675-30300513 REVERSE LENGTH=457	0	6	4	4
AT5G59880.1	| Symbols: ADF3 | actin depolymerizing factor 3 | chr5:24120382-24121628 FORWARD LENGTH=139	4	6	4	4
AT5G41670.1	| Symbols: | 6-phosphogluconate dehydrogenase family protein | chr5:16665647-16667110 REVERSE LENGTH=487	4	6	4	4
AT4G05400.1	| Symbols: | copper ion binding | chr4:2741256-2742008 FORWARD LENGTH=250	4	6	4	4
AT4G39800.1	| Symbols: MI-1-P SYNTHASE, MIPS1, ATMIPS1, ATIPS1 | myo-inositol-1-phosphate synthase 1 | chr4:18469659-18471893 REVERSE LENGTH=511	7	6	4	4
AT5G40650.1	| Symbols: SDH2-2 | succinate dehydrogenase 2-2 | chr5:16281462-16283296 FORWARD LENGTH=280	8	6	4	4
AT3G06810.1	| Symbols: IBR3 | acyl-CoA dehydrogenase-related | chr3:2146534-2150654 FORWARD LENGTH=824	9	6	4	4
AT5G64050.1	| Symbols: ATERS, OVA3, ERS | glutamate tRNA synthetase | chr5:25630196-25633099 REVERSE LENGTH=570	12	6	4	4
AT4G22140.1	| Symbols: EBS | PHD finger family protein / bromo-adjacent homology (BAH) domain-containing protein | chr4:11728556-11730230 REVERSE LENGTH=234	5	6	4	3
AT1G75270.1	| Symbols: DHAR2 | dehydroascorbate reductase 2 | chr1:28250255-28251237 REVERSE LENGTH=213	6	6	4	3
AT2G30260.1	| Symbols: U2B'' | U2 small nuclear ribonucleoprotein B | chr2:12905557-12907434 REVERSE LENGTH=232	7	6	4	3
AT1G67730.1	| Symbols: YBR159, KCR1, ATKCR1 | beta-ketoacyl reductase 1 | chr1:25391676-25393365 FORWARD LENGTH=318	7	6	4	3
AT3G12930.1	| Symbols: | Lojap-related protein | chr3:4128465-4129616 FORWARD LENGTH=238	0	6	4	2
AT5G20160.2	| Symbols: | Ribosomal protein L7Ae/L30e/S12e/Gadd45 family protein | chr5:6804075-6805102 REVERSE LENGTH=160	3	6	4	2
AT4G22380.1	| Symbols: | Ribosomal protein L7Ae/L30e/S12e/Gadd45 family protein | chr4:11812041-11812922 REVERSE LENGTH=128	3	6	4	2
AT4G14880.1	| Symbols: OASA1, OLD3, CYTACS1 | O-acetylserine (thiol) lyase (OAS-TL) isoform A1 | chr4:8518209-8520050 REVERSE LENGTH=322	5	7	4	7
AT4G16060.1	| Symbols: | unknown protein; FUNCTIONS IN: molecular_function unknown; INVOLVED IN: biological_process unknown; LOCATED IN: chloroplast, chloroplast stroma; EXPRESSED IN: 22 plant structures; EXPRESSED DURING: 13 growth stages; Has 42 Blast hits to 42 proteins in 16 species: Archae - 0; Bacteria - 2; Metazoa - 0; Fungi - 0; Plants - 33; Viruses - 0; Other Eukaryotes - 7 (source: NCBI BLink). | c…	7	7	4	7
AT5G19580.1	| Symbols: | glyoxal oxidase-related protein | chr5:6607595-6609517 REVERSE LENGTH=594	8	7	4	7
AT1G25260.1	| Symbols: | Ribosomal protein L10 family protein | chr1:8854163-8855766 REVERSE LENGTH=235	13	7	4	7
AT1G27310.1	| Symbols: NTF2A | nuclear transport factor 2A | chr1:9484615-9485790 REVERSE LENGTH=122	3	7	4	6
AT5G43810.1	| Symbols: ZLL, PNH, AGO10 | Stabilizer of iron transporter SufD / Polynucleotidyl transferase | chr5:17611939-17616562 FORWARD LENGTH=988	6	7	4	6
AT1G73230.1	| Symbols: | Nascent polypeptide-associated complex NAC | chr1:27540506-27541364 REVERSE LENGTH=165	10	7	4	6
AT5G35680.3	| Symbols: | Nucleic acid-binding, OB-fold-like protein | chr5:13858085-13858589 REVERSE LENGTH=150	4	7	4	5
AT2G41040.1	| Symbols: | S-adenosyl-L-methionine-dependent methyltransferases superfamily protein | chr2:17121499-17123064 FORWARD LENGTH=352	5	7	4	5
AT1G75280.1	| Symbols: | NmrA-like negative transcriptional regulator family protein | chr1:28252030-28253355 FORWARD LENGTH=310	6	7	4	5
AT3G62830.1	| Symbols: UXS2, ATUXS2, AUD1 | NAD(P)-binding Rossmann-fold superfamily protein | chr3:23232539-23235353 FORWARD LENGTH=445	8	7	4	5
AT2G47650.2	| Symbols: UXS4 | UDP-xylose synthase 4 | chr2:19538751-19541364 REVERSE LENGTH=449	8	7	4	5
AT5G66470.1	| Symbols: | RNA binding;GTP binding | chr5:26541986-26544302 REVERSE LENGTH=427	5	7	4	4
AT1G10430.1	| Symbols: PP2A-2 | protein phosphatase 2A-2 | chr1:3428705-3430437 REVERSE LENGTH=306	6	7	4	4
AT3G51840.1	| Symbols: ACX4, ATSCX, ATG6 | acyl-CoA oxidase 4 | chr3:19225653-19229008 REVERSE LENGTH=436	13	7	4	4
AT5G23060.1	| Symbols: CaS | calcium sensing receptor | chr5:7736760-7738412 REVERSE LENGTH=387	4	7	4	3
AT5G55670.1	| Symbols: | RNA-binding (RRM/RBD/RNP motifs) family protein | chr5:22544669-22546801 REVERSE LENGTH=710	5	7	4	3
AT2G21580.1	| Symbols: | Ribosomal protein S25 family protein | chr2:9236629-9237510 FORWARD LENGTH=108	9	7	4	3
AT2G35840.1	| Symbols: | Sucrose-6F-phosphate phosphohydrolase family protein | chr2:15053952-15055776 FORWARD LENGTH=422	0	7	4	2
AT2G28470.1	| Symbols: BGAL8 | beta-galactosidase 8 | chr2:12169047-12173164 REVERSE LENGTH=852	5	7	4	0
ATCG00280.1	| Symbols: PSBC | photosystem II reaction center protein C | chrC:33720-35141 FORWARD LENGTH=473	8	8	4	11
AT5G15090.1	| Symbols: VDAC3, ATVDAC3 | voltage dependent anion channel 3 | chr5:4889641-4891389 REVERSE LENGTH=274	4	8	4	9
AT3G62600.1	| Symbols: ATERDJ3B, ERDJ3B | DNAJ heat shock family protein | chr3:23151038-23153346 REVERSE LENGTH=346	8	8	4	6
AT1G01320.1	| Symbols: | Tetratricopeptide repeat (TPR)-like superfamily protein | chr1:121582-130099 REVERSE LENGTH=1797	8	8	4	4
AT5G54640.1	| Symbols: HTA1, RAT5, ATHTA1 | Histone superfamily protein | chr5:22196540-22197279 FORWARD LENGTH=130	5	8	4	2
AT4G27230.1	| Symbols: HTA2 | histone H2A 2 | chr4:13637515-13638325 REVERSE LENGTH=131	5	8	4	2
AT1G51060.1	| Symbols: HTA10 | histone H2A 10 | chr1:18926948-18927443 FORWARD LENGTH=132	5	8	4	2
AT5G38600.1	| Symbols: | Proline-rich spliceosome-associated (PSP) family protein / zinc knuckle (CCHC-type) family protein | chr5:15457386-15460466 FORWARD LENGTH=532	6	9	4	5
AT2G20330.1	| Symbols: | Transducin/WD40 repeat-like superfamily protein | chr2:8772888-8775518 REVERSE LENGTH=648	7	9	4	4
AT1G03230.1	| Symbols: | Eukaryotic aspartyl protease family protein | chr1:790110-791414 FORWARD LENGTH=434	7	9	4	4
AT4G36940.1	| Symbols: NAPRT1 | nicotinate phosphoribosyltransferase 1 | chr4:17416938-17419883 FORWARD LENGTH=559	10	10	4	8
AT4G23100.1	| Symbols: RML1, PAD2, GSH1, CAD2, ATECS1, GSHA | glutamate-cysteine ligase | chr4:12103458-12106751 REVERSE LENGTH=522	13	10	4	6
AT1G14900.1	| Symbols: HMGA | high mobility group A | chr1:5138665-5139353 REVERSE LENGTH=204	6	10	4	5
AT1G14670.1	| Symbols: | Endomembrane protein 70 protein family | chr1:5037669-5040199 FORWARD LENGTH=592	9	10	4	4
AT1G35720.1	| Symbols: ANNAT1, OXY5, ATOXY5 | annexin 1 | chr1:13225304-13226939 FORWARD LENGTH=317	5	10	4	3
AT4G00270.1	| Symbols: | DNA-binding storekeeper protein-related transcriptional regulator | chr4:117477-118468 REVERSE LENGTH=302	11	10	4	3
AT3G58660.1	| Symbols: | Ribosomal protein L1p/L10e family | chr3:21701574-21702914 FORWARD LENGTH=446	6	11	4	3
AT3G42640.1	| Symbols: AHA8, HA8 | H(+)-ATPase 8 | chr3:14724309-14728062 FORWARD LENGTH=948	3	12	4	7
AT1G63810.1	| Symbols: | CONTAINS InterPro DOMAIN/s: Nrap protein (InterPro:IPR005554); Has 396 Blast hits to 382 proteins in 182 species: Archae - 3; Bacteria - 2; Metazoa - 142; Fungi - 146; Plants - 43; Viruses - 0; Other Eukaryotes - 60 (source: NCBI BLink). | chr1:23669690-23675542 REVERSE LENGTH=1053	18	12	4	4
AT3G03920.1	| Symbols: | H/ACA ribonucleoprotein complex, subunit Gar1/Naf1 protein | chr3:1009123-1010379 REVERSE LENGTH=202	9	12	4	2
AT2G14120.3	| Symbols: DRP3B | dynamin related protein | chr2:5954253-5960015 REVERSE LENGTH=809	8	14	4	13
AT5G66680.1	| Symbols: DGL1 | dolichyl-diphosphooligosaccharide-protein glycosyltransferase 48kDa subunit family protein | chr5:26617840-26620581 REVERSE LENGTH=437	10	15	4	6
AT1G32490.1	| Symbols: EMB2733, ESP3 | RNA helicase family protein | chr1:11742356-11749286 REVERSE LENGTH=1044	9	15	4	4
AT3G57660.1	| Symbols: NRPA1 | nuclear RNA polymerase A1 | chr3:21353746-21362814 FORWARD LENGTH=1670	16	15	4	0
AT5G17770.1	| Symbols: ATCBR, CBR1, CBR | NADH:cytochrome B5 reductase 1 | chr5:5864543-5866495 REVERSE LENGTH=281	10	16	4	4
AT5G22640.1	| Symbols: emb1211 | MORN (Membrane Occupation and Recognition Nexus) repeat-containing protein | chr5:7529423-7533641 FORWARD LENGTH=871	7	17	4	5
AT1G48610.1	| Symbols: | AT hook motif-containing protein | chr1:17971027-17972798 REVERSE LENGTH=212	12	20	4	5
AT1G75930.1	| Symbols: EXL6 | extracellular lipase 6 | chr1:28508109-28509708 FORWARD LENGTH=343	22	28	4	10
AT2G39330.1	| Symbols: JAL23 | jacalin-related lectin 23 | chr2:16419787-16421573 REVERSE LENGTH=459	37	48	4	7
AT3G57150.1	| Symbols: NAP57, AtNAP57, CBF5, AtCBF5 | homologue of NAP57 | chr3:21154255-21155952 REVERSE LENGTH=565	58	49	4	5
AT4G24840.1	| Symbols: | FUNCTIONS IN: molecular_function unknown; INVOLVED IN: protein transport, Golgi organization; LOCATED IN: vacuole; EXPRESSED IN: 23 plant structures; EXPRESSED DURING: 13 growth stages; CONTAINS InterPro DOMAIN/s: COG complex component, COG2 (InterPro:IPR009316); Has 30201 Blast hits to 17322 proteins in 780 species: Archae - 12; Bacteria - 1396; Metazoa - 17338; Fungi - 3422; Plants…	2	0	3	6
AT5G18570.1	| Symbols: EMB269, ATOBGC, CPSAR1 | GTP1/OBG family protein | chr5:6171839-6174823 REVERSE LENGTH=681	3	0	3	6
AT5G15020.1	| Symbols: SNL2 | SIN3-like 2 | chr5:4859408-4865569 REVERSE LENGTH=1367	0	0	3	5
AT5G13680.1	| Symbols: ELO2, ABO1 | IKI3 family protein | chr5:4410522-4415471 REVERSE LENGTH=1319	0	0	3	5
AT4G34430.4	| Symbols: CHB3, ATSWI3D | DNA-binding family protein | chr4:16461069-16464993 FORWARD LENGTH=986	0	0	3	5
AT3G22170.1	| Symbols: FHY3 | far-red elongated hypocotyls 3 | chr3:7822359-7825414 REVERSE LENGTH=839	0	0	3	5
AT1G68020.2	| Symbols: ATTPS6, TPS6 | UDP-Glycosyltransferase / trehalose-phosphatase family protein | chr1:25497493-25500241 FORWARD LENGTH=860	0	0	3	5
AT1G30470.1	| Symbols: | SIT4 phosphatase-associated family protein | chr1:10779423-10786415 FORWARD LENGTH=811	0	0	3	5
AT5G43900.3	| Symbols: MYA2 | myosin 2 | chr5:17657241-17667413 REVERSE LENGTH=1565	2	0	3	5
AT2G46820.1	| Symbols: PTAC8, TMP14, PSAP, PSI-P | photosystem I P subunit | chr2:19243729-19244870 FORWARD LENGTH=174	2	0	3	5
AT2G22780.1	| Symbols: PMDH1 | peroxisomal NAD-malate dehydrogenase 1 | chr2:9689995-9691923 REVERSE LENGTH=354	7	0	3	5
AT4G16390.1	| Symbols: SVR7 | pentatricopeptide (PPR) repeat-containing protein | chr4:9257985-9260093 FORWARD LENGTH=702	0	0	3	4
AT2G03550.1	| Symbols: | alpha/beta-Hydrolases superfamily protein | chr2:1077080-1078018 FORWARD LENGTH=312	0	0	3	4
AT5G40870.1	| Symbols: ATUK/UPRT1, UKL1, UK/UPRT1 | uridine kinase/uracil phosphoribosyltransferase 1 | chr5:16375021-16378384 FORWARD LENGTH=486	3	0	3	4
AT3G16980.1	| Symbols: NRPB9A, NRPD9A, NRPE9A | RNA polymerases M/15 Kd subunit | chr3:5794526-5795699 FORWARD LENGTH=114	3	0	3	4
AT4G19006.1	| Symbols: | Proteasome component (PCI) domain protein | chr4:10409349-10411347 REVERSE LENGTH=386	4	0	3	4
AT4G24620.1	| Symbols: PGI1, PGI | phosphoglucose isomerase 1 | chr4:12708972-12712610 REVERSE LENGTH=613	6	0	3	4
AT5G65950.1	| Symbols: | FUNCTIONS IN: molecular_function unknown; INVOLVED IN: biological_process unknown; LOCATED IN: cellular_component unknown; EXPRESSED IN: 25 plant structures; EXPRESSED DURING: 15 growth stages; CONTAINS InterPro DOMAIN/s: Protein of unknown function DUF1683, C-terminal (InterPro:IPR012880), Foie gras liver health family 1 (InterPro:IPR021773); Has 30201 Blast hits to 17322 proteins i…	0	0	3	3
AT5G64610.1	| Symbols: HAM1 | histone acetyltransferase of the MYST family 1 | chr5:25828333-25830503 REVERSE LENGTH=445	0	0	3	3
AT5G54430.1	| Symbols: ATPHOS32, PHOS32 | Adenine nucleotide alpha hydrolases-like superfamily protein | chr5:22097563-22099693 REVERSE LENGTH=242	0	0	3	3
AT4G32930.2	| Symbols: | unknown protein; FUNCTIONS IN: molecular_function unknown; INVOLVED IN: biological_process unknown; LOCATED IN: cellular_component unknown; EXPRESSED IN: 22 plant structures; EXPRESSED DURING: 13 growth stages; CONTAINS InterPro DOMAIN/s: Protein of unknown function DUF866, eukaryotic (InterPro:IPR008584). | chr4:15898878-15900185 FORWARD LENGTH=175	0	0	3	3
AT4G02020.1	| Symbols: EZA1, SWN, SDG10 | SET domain-containing protein | chr4:886693-891743 FORWARD LENGTH=856	0	0	3	3
AT3G11500.1	| Symbols: | Small nuclear ribonucleoprotein family protein | chr3:3621626-3622474 REVERSE LENGTH=79	0	0	3	3
AT2G39930.1	| Symbols: ISA1, ATISA1 | isoamylase 1 | chr2:16666078-16672183 FORWARD LENGTH=783	0	0	3	3
AT2G31740.1	| Symbols: | S-adenosyl-L-methionine-dependent methyltransferases superfamily protein | chr2:13491053-13495009 REVERSE LENGTH=760	0	0	3	3
AT2G17930.1	| Symbols: | Phosphatidylinositol 3- and 4-kinase family protein with FAT domain | chr2:7784455-7802230 REVERSE LENGTH=3858	0	0	3	3
AT2G15400.1	| Symbols: RBP36B, NRPE3B | DNA-directed RNA polymerase family protein | chr2:6713022-6714386 FORWARD LENGTH=319	0	0	3	3
AT1G50500.2	| Symbols: HIT1 | Membrane trafficking VPS53 family protein | chr1:18708217-18715597 REVERSE LENGTH=847	0	0	3	3
AT1G18610.1	| Symbols: | Galactose oxidase/kelch repeat superfamily protein | chr1:6405779-6408831 FORWARD LENGTH=556	0	0	3	3
AT5G36210.1	| Symbols: | alpha/beta-Hydrolases superfamily protein | chr5:14248202-14253272 REVERSE LENGTH=730	2	0	3	3
AT3G62410.1	| Symbols: CP12-2, CP12 | CP12 domain-containing protein 2 | chr3:23091006-23091401 FORWARD LENGTH=131	2	0	3	3
AT2G31060.3	| Symbols: | elongation factor family protein | chr2:13213496-13218544 REVERSE LENGTH=671	2	0	3	3
AT2G07690.1	| Symbols: MCM5 | Minichromosome maintenance (MCM2/3/5) family protein | chr2:3523379-3527388 REVERSE LENGTH=727	2	0	3	3
AT3G53180.1	| Symbols: | glutamate-ammonia ligases;catalytics;glutamate-ammonia ligases | chr3:19707068-19711188 FORWARD LENGTH=852	3	0	3	3
AT2G23930.1	| Symbols: SNRNP-G | probable small nuclear ribonucleoprotein G | chr2:10182353-10183026 FORWARD LENGTH=80	3	0	3	3
AT2G14750.1	| Symbols: APK, AKN1, ATAKN1, APK1 | APS kinase | chr2:6314128-6315501 FORWARD LENGTH=276	3	0	3	3
AT5G61760.1	| Symbols: ATIPK2BETA, IPK2B, IPK2BETA | inositol polyphosphate kinase 2 beta | chr5:24813916-24814818 REVERSE LENGTH=300	4	0	3	3
AT2G44065.1	| Symbols: | Ribosomal protein L2 family | chr2:18228860-18230368 FORWARD LENGTH=214	6	0	3	3
AT5G45950.1	| Symbols: | GDSL-like Lipase/Acylhydrolase superfamily protein | chr5:18634155-18636512 FORWARD LENGTH=357	0	0	3	2
AT5G36230.1	| Symbols: | ARM repeat superfamily protein | chr5:14273519-14276773 FORWARD LENGTH=411	0	0	3	2
AT5G04290.1	| Symbols: KTF1, SPT5L | kow domain-containing transcription factor 1 | chr5:1196069-1202653 FORWARD LENGTH=1493	0	0	3	2
AT4G28730.1	| Symbols: | Glutaredoxin family protein | chr4:14199174-14200712 FORWARD LENGTH=174	0	0	3	2
AT3G17900.1	| Symbols: | unknown protein; FUNCTIONS IN: molecular_function unknown; INVOLVED IN: biological_process unknown; LOCATED IN: cellular_component unknown; EXPRESSED IN: 23 plant structures; EXPRESSED DURING: 13 growth stages; Has 45 Blast hits to 44 proteins in 14 species: Archae - 0; Bacteria - 0; Metazoa - 2; Fungi - 2; Plants - 39; Viruses - 0; Other Eukaryotes - 2 (source: NCBI BLink). | chr3:6…	0	0	3	2
AT2G43610.1	| Symbols: | Chitinase family protein | chr2:18088058-18089184 REVERSE LENGTH=281	0	0	3	2
AT2G43530.1	| Symbols: | Scorpion toxin-like knottin superfamily protein | chr2:18070104-18070523 FORWARD LENGTH=85	0	0	3	2
AT2G32765.1	| Symbols: SUM5, SUMO5, ATSUMO5 | small ubiquitinrelated modifier 5 | chr2:13894968-13895399 FORWARD LENGTH=108	0	0	3	2
AT2G02080.1	| Symbols: AtIDD4, IDD4 | indeterminate(ID)-domain 4 | chr2:518328-521170 REVERSE LENGTH=516	0	0	3	2
AT1G48090.1	| Symbols: | calcium-dependent lipid-binding family protein | chr1:17732582-17758194 REVERSE LENGTH=4146	0	0	3	2
AT1G22920.1	| Symbols: CSN5A, JAB1, AJH1 | COP9 signalosome 5A | chr1:8109882-8111895 REVERSE LENGTH=357	0	0	3	2
AT1G05540.1	| Symbols: | Protein of unknown function (DUF295) | chr1:1639348-1640707 FORWARD LENGTH=367	0	0	3	2
AT1G58080.1	| Symbols: ATATP-PRT1, HISN1A, ATP-PRT1 | ATP phosphoribosyl transferase 1 | chr1:21504562-21507429 REVERSE LENGTH=411	2	0	3	2
AT5G35790.1	| Symbols: G6PD1 | glucose-6-phosphate dehydrogenase 1 | chr5:13956879-13959686 REVERSE LENGTH=576	3	0	3	2
AT4G36390.1	| Symbols: | Methylthiotransferase | chr4:17194746-17197054 REVERSE LENGTH=640	3	0	3	2
AT3G18760.1	| Symbols: | Translation elongation factor EF1B/ribosomal protein S6 family protein | chr3:6457930-6459558 REVERSE LENGTH=139	3	0	3	2
AT1G23730.1	| Symbols: ATBCA3, BCA3 | beta carbonic anhydrase 3 | chr1:8395965-8398014 FORWARD LENGTH=258	3	0	3	2
AT1G16720.1	| Symbols: HCF173 | high chlorophyll fluorescence phenotype 173 | chr1:5723161-5726248 FORWARD LENGTH=598	3	0	3	2
AT5G55660.1	| Symbols: | DEK domain-containing chromatin associated protein | chr5:22539375-22543142 FORWARD LENGTH=778	4	0	3	2
AT3G48420.1	| Symbols: | Haloacid dehalogenase-like hydrolase (HAD) superfamily protein | chr3:17929743-17931551 FORWARD LENGTH=319	4	0	3	2
AT1G65450.1	| Symbols: | HXXXD-type acyl-transferase family protein | chr1:24315875-24318895 FORWARD LENGTH=450	6	0	3	2
AT5G50810.1	| Symbols: TIM8 | translocase inner membrane subunit 8 | chr5:20675875-20676505 REVERSE LENGTH=77	0	0	3	0
AT5G47080.1	| Symbols: CKB1 | casein kinase II beta chain 1 | chr5:19124969-19126397 REVERSE LENGTH=287	0	0	3	0
AT5G44635.1	| Symbols: MCM6 | minichromosome maintenance (MCM2/3/5) family protein | chr5:18006431-18010542 REVERSE LENGTH=831	0	0	3	0
AT5G22510.1	| Symbols: INV-E, At-A/N-InvE | alkaline/neutral invertase | chr5:7474974-7477479 REVERSE LENGTH=617	0	0	3	0
AT5G16280.1	| Symbols: | Tetratricopeptide repeat (TPR)-like superfamily protein | chr5:5323377-5331345 REVERSE LENGTH=1272	0	0	3	0
AT5G15770.1	| Symbols: AtGNA1, GNA1 | glucose-6-phosphate acetyltransferase 1 | chr5:5144093-5144542 REVERSE LENGTH=149	0	0	3	0
AT5G11490.2	| Symbols: | adaptin family protein | chr5:3671964-3676263 FORWARD LENGTH=850	0	0	3	0
AT4G34890.1	| Symbols: ATXDH1, XDH1 | xanthine dehydrogenase 1 | chr4:16618736-16624983 REVERSE LENGTH=1361	0	0	3	0
AT4G27745.1	| Symbols: | Yippee family putative zinc-binding protein | chr4:13840530-13841279 FORWARD LENGTH=106	0	0	3	0
AT4G16265.1	| Symbols: NRPB9B, NRPD9B, NRPE9B | RNA polymerases M/15 Kd subunit | chr4:9202529-9203975 REVERSE LENGTH=114	0	0	3	0
AT4G12960.2	| Symbols: GILT, AtGILT | Gamma interferon responsive lysosomal thiol (GILT) reductase family protein | chr4:7583301-7584412 FORWARD LENGTH=243	0	0	3	0
AT4G12780.1	| Symbols: | Chaperone DnaJ-domain superfamily protein | chr4:7512200-7516655 FORWARD LENGTH=904	0	0	3	0
AT4G12770.1	| Symbols: | Chaperone DnaJ-domain superfamily protein | chr4:7506736-7511408 REVERSE LENGTH=891	0	0	3	0
AT4G10760.1	| Symbols: EMB1706, MTA | mRNAadenosine methylase | chr4:6619947-6623312 REVERSE LENGTH=685	0	0	3	0
AT4G00990.1	| Symbols: | Transcription factor jumonji (jmjC) domain-containing protein | chr4:427035-431535 FORWARD LENGTH=840	0	0	3	0
AT3G59600.1	| Symbols: NRPB8B, NRPD8B, NRPE8B | RNA polymerase Rpb8 | chr3:22016629-22017923 FORWARD LENGTH=146	0	0	3	0
AT3G47340.1	| Symbols: ASN1, DIN6, AT-ASN1 | glutamine-dependent asparagine synthase 1 | chr3:17438136-17441043 REVERSE LENGTH=584	0	0	3	0
AT3G22420.2	| Symbols: WNK2, ZIK3 | with no lysine (K) kinase 2 | chr3:7946652-7948958 FORWARD LENGTH=627	0	0	3	0
AT3G18140.1	| Symbols: | Transducin/WD40 repeat-like superfamily protein | chr3:6212743-6214567 REVERSE LENGTH=305	0	0	3	0
AT3G09180.1	| Symbols: | CONTAINS InterPro DOMAIN/s: Mediator complex subunit Med27 (InterPro:IPR021627); Has 112 Blast hits to 112 proteins in 38 species: Archae - 0; Bacteria - 0; Metazoa - 79; Fungi - 0; Plants - 23; Viruses - 0; Other Eukaryotes - 10 (source: NCBI BLink). | chr3:2819278-2821096 FORWARD LENGTH=402	0	0	3	0
AT2G41540.1	| Symbols: GPDHC1 | 6-phosphogluconate dehydrogenase family protein | chr2:17326801-17328654 FORWARD LENGTH=462	0	0	3	0
AT2G37160.2	| Symbols: | Transducin/WD40 repeat-like superfamily protein | chr2:15609047-15612529 FORWARD LENGTH=573	0	0	3	0
AT2G28600.1	| Symbols: | P-loop containing nucleoside triphosphate hydrolases superfamily protein | chr2:12251845-12254672 FORWARD LENGTH=502	0	0	3	0
AT2G27210.1	| Symbols: BSL3 | BRI1 suppressor 1 (BSU1)-like 3 | chr2:11630188-11636182 FORWARD LENGTH=1006	0	0	3	0
AT2G19430.1	| Symbols: DWA1, THO6, AtTHO6 | DWD (DDB1-binding WD40 protein) hypersensitive to ABA 1 | chr2:8415217-8417740 FORWARD LENGTH=367	0	0	3	0
AT1G76140.1	| Symbols: | Prolyl oligopeptidase family protein | chr1:28571187-28574852 FORWARD LENGTH=795	0	0	3	0
AT1G73060.1	| Symbols: LPA3 | Low PSII Accumulation 3 | chr1:27479027-27481258 FORWARD LENGTH=358	0	0	3	0
AT1G56200.1	| Symbols: emb1303 | embryo defective 1303 | chr1:21030852-21031886 FORWARD LENGTH=154	0	0	3	0
AT1G13180.1	| Symbols: DIS1, ARP3, ATARP3 | Actin-like ATPase superfamily protein | chr1:4495394-4498204 FORWARD LENGTH=427	0	0	3	0
AT1G04870.2	| Symbols: PRMT10, ATPRMT10 | protein arginine methyltransferase 10 | chr1:1373485-1375598 REVERSE LENGTH=383	0	0	3	0
AT5G51830.1	| Symbols: | pfkB-like carbohydrate kinase family protein | chr5:21069709-21071450 FORWARD LENGTH=343	2	0	3	0
AT4G27740.1	| Symbols: | Yippee family putative zinc-binding protein | chr4:13839148-13839616 FORWARD LENGTH=105	2	0	3	0
AT5G35970.1	| Symbols: | P-loop containing nucleoside triphosphate hydrolases superfamily protein | chr5:14119060-14123078 REVERSE LENGTH=961	3	0	3	0
AT1G15730.1	| Symbols: | Cobalamin biosynthesis CobW-like protein | chr1:5407535-5409937 REVERSE LENGTH=448	3	0	3	0
AT2G24580.1	| Symbols: | FAD-dependent oxidoreductase family protein | chr2:10444928-10446178 REVERSE LENGTH=416	4	0	3	0
AT1G20950.1	| Symbols: | Phosphofructokinase family protein | chr1:7297467-7301336 REVERSE LENGTH=614	4	2	3	11
AT2G01690.2	| Symbols: | ARM repeat superfamily protein | chr2:309144-313499 REVERSE LENGTH=744	3	2	3	6
AT4G14040.1	| Symbols: EDA38, SBP2 | selenium-binding protein 2 | chr4:8100691-8102828 REVERSE LENGTH=487	0	2	3	5
AT3G49470.1	| Symbols: NACA2 | nascent polypeptide-associated complex subunit alpha-like protein 2 | chr3:18341072-18342273 FORWARD LENGTH=217	4	2	3	5
AT1G62940.1	| Symbols: ACOS5 | acyl-CoA synthetase 5 | chr1:23310554-23312747 FORWARD LENGTH=542	5	2	3	5
AT1G63160.1	| Symbols: RFC2 | replication factor C 2 | chr1:23422068-23423771 REVERSE LENGTH=333	0	2	3	4
AT1G32050.1	| Symbols: | SCAMP family protein | chr1:11528616-11530974 FORWARD LENGTH=264	0	2	3	4
AT5G20240.1	| Symbols: PI | K-box region and MADS-box transcription factor family protein | chr5:6829203-6831208 FORWARD LENGTH=208	2	2	3	4
AT4G14570.1	| Symbols: | acylaminoacyl-peptidase-related | chr4:8362586-8366525 FORWARD LENGTH=764	2	2	3	4
AT5G03940.1	| Symbols: FFC, 54CP, CPSRP54, SRP54CP | chloroplast signal recognition particle 54 kDa subunit | chr5:1060265-1063257 REVERSE LENGTH=564	3	2	3	4
AT1G04710.1	| Symbols: KAT1, PKT4 | peroxisomal 3-ketoacyl-CoA thiolase 4 | chr1:1321941-1324556 FORWARD LENGTH=443	3	2	3	4
AT1G71260.1	| Symbols: ATWHY2, WHY2 | WHIRLY 2 | chr1:26861849-26863391 REVERSE LENGTH=238	4	2	3	4
AT1G06260.1	| Symbols: | Cysteine proteinases superfamily protein | chr1:1916449-1917585 FORWARD LENGTH=343	5	2	3	4
AT5G11340.1	| Symbols: | Acyl-CoA N-acyltransferases (NAT) superfamily protein | chr5:3619226-3621068 FORWARD LENGTH=164	0	2	3	3
AT2G29570.1	| Symbols: PCNA2, ATPCNA2 | proliferating cell nuclear antigen 2 | chr2:12650139-12651598 REVERSE LENGTH=264	0	2	3	3
AT1G23900.1	| Symbols: GAMMA-ADAPTIN 1, Gamma-ADR | gamma-adaptin 1 | chr1:8441379-8447152 FORWARD LENGTH=876	0	2	3	3
AT1G07370.1	| Symbols: PCNA1, ATPCNA1 | proliferating cellular nuclear antigen 1 | chr1:2263204-2264382 FORWARD LENGTH=263	0	2	3	3
AT4G39090.1	| Symbols: RD19, RD19A | Papain family cysteine protease | chr4:18215826-18217326 REVERSE LENGTH=368	3	2	3	3
AT4G11010.1	| Symbols: NDPK3 | nucleoside diphosphate kinase 3 | chr4:6732780-6734298 REVERSE LENGTH=238	3	2	3	3
AT2G47710.1	| Symbols: | Adenine nucleotide alpha hydrolases-like superfamily protein | chr2:19555045-19555956 REVERSE LENGTH=162	3	2	3	3
AT1G31817.1	| Symbols: NFD3 | Ribosomal L18p/L5e family protein | chr1:11414932-11416356 REVERSE LENGTH=314	6	2	3	3
AT5G02740.1	| Symbols: | Ribosomal protein S24e family protein | chr5:616517-618267 FORWARD LENGTH=228	0	2	3	2
AT4G22220.1	| Symbols: ISU1, ATISU1 | SufE/NifU family protein | chr4:11759444-11760881 REVERSE LENGTH=167	0	2	3	2
AT3G56860.3	| Symbols: UBA2A | UBP1-associated protein 2A | chr3:21050708-21052144 REVERSE LENGTH=478	0	2	3	2
AT5G51970.1	| Symbols: | GroES-like zinc-binding alcohol dehydrogenase family protein | chr5:21111820-21113284 FORWARD LENGTH=364	2	2	3	2
AT1G80210.1	| Symbols: BRCC36A, AtBRCC36A | Mov34/MPN/PAD-1 family protein | chr1:30163357-30165628 REVERSE LENGTH=406	4	2	3	2
AT3G04910.1	| Symbols: WNK1, ZIK4, ATWNK1 | with no lysine (K) kinase 1 | chr3:1355084-1358057 FORWARD LENGTH=700	0	2	3	0
AT2G43910.2	| Symbols: ATHOL1, HOL1 | HARMLESS TO OZONE LAYER 1 | chr2:18184596-18186951 REVERSE LENGTH=246	0	2	3	0
AT1G60990.1	| Symbols: | Glycine cleavage T-protein family | chr1:22462771-22465416 REVERSE LENGTH=432	0	2	3	0
AT1G54170.1	| Symbols: CID3 | CTC-interacting domain 3 | chr1:20221353-20224919 REVERSE LENGTH=587	0	2	3	0
AT1G45233.2	| Symbols: THO5, AtTHO5 | THO complex, subunit 5 | chr1:17152956-17154662 FORWARD LENGTH=452	0	2	3	0
AT5G37370.1	| Symbols: ATSRL1 | PRP38 family protein | chr5:14812845-14815988 REVERSE LENGTH=393	2	2	3	0
AT4G09960.3	| Symbols: STK, AGL11 | K-box region and MADS-box transcription factor family protein | chr4:6236713-6240494 REVERSE LENGTH=256	2	2	3	0
AT1G31160.1	| Symbols: HINT 2 | HISTIDINE TRIAD NUCLEOTIDE-BINDING 2 | chr1:11122880-11124106 REVERSE LENGTH=187	2	2	3	0
AT3G09720.1	| Symbols: | P-loop containing nucleoside triphosphate hydrolases superfamily protein | chr3:2980483-2983268 REVERSE LENGTH=541	5	2	3	0
AT4G34215.1	| Symbols: | Domain of unknown function (DUF303) | chr4:16380203-16381192 REVERSE LENGTH=260	6	2	3	0
AT3G54930.1	| Symbols: | Protein phosphatase 2A regulatory B subunit family protein | chr3:20351084-20352659 REVERSE LENGTH=497	3	3	3	7
AT3G02200.2	| Symbols: | Proteasome component (PCI) domain protein | chr3:406692-408919 FORWARD LENGTH=417	3	3	3	7
AT4G23690.1	| Symbols: | Disease resistance-responsive (dirigent-like protein) family protein | chr4:12339152-12339715 REVERSE LENGTH=187	4	3	3	7
AT4G21670.1	| Symbols: CPL1, FRY2, ATCPL1 | C-terminal domain phosphatase-like 1 | chr4:11511511-11516922 FORWARD LENGTH=967	2	3	3	5
AT4G23680.1	| Symbols: | Polyketide cyclase/dehydrase and lipid transport superfamily protein | chr4:12336416-12337417 REVERSE LENGTH=151	6	3	3	5
AT1G15470.1	| Symbols: | Transducin/WD40 repeat-like superfamily protein | chr1:5315838-5317696 FORWARD LENGTH=333	0	3	3	4
AT2G45300.1	| Symbols: | RNA 3'-terminal phosphate cyclase/enolpyruvate transferase, alpha/beta | chr2:18677518-18679868 FORWARD LENGTH=520	2	3	3	4
AT2G20280.1	| Symbols: | Zinc finger C-x8-C-x5-C-x3-H type family protein | chr2:8740054-8742349 REVERSE LENGTH=371	2	3	3	4
AT5G56680.1	| Symbols: SYNC1, EMB2755, SYNC1 ARATH | Class II aminoacyl-tRNA and biotin synthetases superfamily protein | chr5:22936645-22938841 FORWARD LENGTH=572	5	3	3	4
AT5G52360.1	| Symbols: ADF10 | actin depolymerizing factor 10 | chr5:21258157-21259229 REVERSE LENGTH=137	0	3	3	3
AT4G29670.2	| Symbols: ACHT2 | atypical CYS HIS rich thioredoxin 2 | chr4:14535983-14537108 REVERSE LENGTH=236	0	3	3	3
AT4G25590.1	| Symbols: ADF7 | actin depolymerizing factor 7 | chr4:13059137-13060050 REVERSE LENGTH=137	0	3	3	3
AT4G02080.1	| Symbols: ASAR1, ATSARA1C, ATSAR2, SAR2 | secretion-associated RAS super family 2 | chr4:921554-922547 FORWARD LENGTH=193	2	3	3	3
AT3G62560.1	| Symbols: | Ras-related small GTP-binding family protein | chr3:23137539-23138880 FORWARD LENGTH=193	2	3	3	3
AT3G25050.1	| Symbols: XTH3 | xyloglucan endotransglucosylase/hydrolase 3 | chr3:9126872-9128218 FORWARD LENGTH=290	2	3	3	3
AT1G56330.1	| Symbols: SAR1, ATSAR1, ATSARA1B, ATSAR1B, SAR1B | secretion-associated RAS 1B | chr1:21086845-21088478 REVERSE LENGTH=193	2	3	3	3
AT4G34050.1	| Symbols: CCoAOMT1 | S-adenosyl-L-methionine-dependent methyltransferases superfamily protein | chr4:16310844-16311973 FORWARD LENGTH=259	3	3	3	3
AT4G27570.1	| Symbols: | UDP-Glycosyltransferase superfamily protein | chr4:13763657-13765018 REVERSE LENGTH=453	3	3	3	3
AT4G10610.1	| Symbols: RBP37, ATRBP37, CID12 | CTC-interacting domain 12 | chr4:6557336-6559143 FORWARD LENGTH=336	3	3	3	3
AT3G23325.1	| Symbols: | Splicing factor 3B subunit 5/RDS3 complex subunit 10 | chr3:8345808-8346856 FORWARD LENGTH=87	3	3	3	3
AT1G32790.2	| Symbols: CID11 | CTC-interacting domain 11 | chr1:11875028-11877188 REVERSE LENGTH=406	3	3	3	3
AT4G18465.1	| Symbols: | RNA helicase family protein | chr4:10197056-10201611 FORWARD LENGTH=695	4	3	3	3
AT1G77122.1	| Symbols: | Uncharacterised protein family UPF0090 | chr1:28977427-28978674 REVERSE LENGTH=323	4	3	3	3
AT3G56460.1	| Symbols: | GroES-like zinc-binding alcohol dehydrogenase family protein | chr3:20933029-20934425 REVERSE LENGTH=348	5	3	3	3
AT4G34350.1	| Symbols: CLB6, ISPH, HDR | 4-hydroxy-3-methylbut-2-enyl diphosphate reductase | chr4:16428681-16431038 REVERSE LENGTH=466	7	3	3	3
AT3G20230.1	| Symbols: | Ribosomal L18p/L5e family protein | chr3:7055639-7056679 REVERSE LENGTH=187	0	3	3	2
AT1G70290.1	| Symbols: ATTPS8, TPS8, ATTPSC | trehalose-6-phosphatase synthase S8 | chr1:26471286-26474078 REVERSE LENGTH=856	0	3	3	2
AT1G60140.1	| Symbols: ATTPS10, TPS10 | trehalose phosphate synthase | chr1:22177246-22180073 REVERSE LENGTH=861	0	3	3	2
AT1G23870.1	| Symbols: ATTPS9, TPS9 | trehalose-phosphatase/synthase 9 | chr1:8432695-8435506 FORWARD LENGTH=867	0	3	3	2
AT3G17940.1	| Symbols: | Galactose mutarotase-like superfamily protein | chr3:6143707-6145244 REVERSE LENGTH=341	2	3	3	2
ATMG00510.1	| Symbols: NAD7 | NADH dehydrogenase subunit 7 | chrM:132071-138153 FORWARD LENGTH=394	3	3	3	2
AT5G05470.1	| Symbols: EIF2 ALPHA, ATEIF2-A2, EIF2-A2 | eukaryotic translation initiation factor 2 alpha subunit | chr5:1620579-1622214 FORWARD LENGTH=344	3	3	3	2
AT4G16500.1	| Symbols: | Cystatin/monellin superfamily protein | chr4:9301530-9301883 REVERSE LENGTH=117	3	3	3	2
AT2G02470.1	| Symbols: AL6 | alfin-like 6 | chr2:652837-654621 FORWARD LENGTH=256	3	3	3	2
AT1G50670.1	| Symbols: | OTU-like cysteine protease family protein | chr1:18775086-18776552 REVERSE LENGTH=208	3	3	3	2
AT1G66240.1	| Symbols: ATX1, ATATX1 | homolog of anti-oxidant 1 | chr1:24686445-24687327 REVERSE LENGTH=106	4	3	3	2
AT5G15110.1	| Symbols: | Pectate lyase family protein | chr5:4895966-4897682 FORWARD LENGTH=472	0	3	3	0
AT3G10410.1	| Symbols: SCPL49, CPY | SERINE CARBOXYPEPTIDASE-LIKE 49 | chr3:3235518-3238063 REVERSE LENGTH=516	0	3	3	0
AT1G60900.1	| Symbols: | U2 snRNP auxilliary factor, large subunit, splicing factor | chr1:22424008-22427806 FORWARD LENGTH=589	0	3	3	0
AT1G08420.1	| Symbols: BSL2 | BRI1 suppressor 1 (BSU1)-like 2 | chr1:2649959-2656564 FORWARD LENGTH=1018	0	3	3	0
AT1G56700.1	| Symbols: | Peptidase C15, pyroglutamyl peptidase I-like | chr1:21256743-21257640 FORWARD LENGTH=219	4	3	3	0
AT5G63680.1	| Symbols: | Pyruvate kinase family protein | chr5:25490507-25492530 FORWARD LENGTH=510	7	4	3	10
ATCG00820.1	| Symbols: RPS19 | ribosomal protein S19 | chrC:84005-84283 REVERSE LENGTH=92	3	4	3	6
AT3G04610.1	| Symbols: FLK | RNA-binding KH domain-containing protein | chr3:1250762-1254272 REVERSE LENGTH=577	3	4	3	6
AT1G66260.1	| Symbols: | RNA-binding (RRM/RBD/RNP motifs) family protein | chr1:24695895-24697883 REVERSE LENGTH=295	6	4	3	6
AT2G41790.1	| Symbols: | Insulinase (Peptidase family M16) family protein | chr2:17429453-17436110 REVERSE LENGTH=970	9	4	3	6
AT1G71950.1	| Symbols: | Proteinase inhibitor, propeptide | chr1:27080453-27081573 REVERSE LENGTH=136	0	4	3	5
AT3G28730.1	| Symbols: ATHMG, SSRP1, NFD, HMG | high mobility group | chr3:10784954-10788498 FORWARD LENGTH=646	2	4	3	5
[truncated: 1,227 more rows]

## Sheet: Table 1 CLNIP
		Spectral Count
Protein	DESCRIPTION	C0l0-1-floral	C0l0-2-floral	MORC7-1-floral	MORC7-2-floral
AT4G24970.1	| Symbols: | Histidine kinase-, DNA gyrase B-, and HSP90-like ATPase family protein | chr4:12831125-12835449 FORWARD LENGTH=707	0	6	114	95
AT5G52040.2	| Symbols: ATRSP41, RS41, At-RS41 | RNA-binding (RRM/RBD/RNP motifs) family protein | chr5:21131081-21133318 FORWARD LENGTH=357	52	88	96	83
AT1G20960.1	| Symbols: emb1507 | U5 small nuclear ribonucleoprotein helicase, putative | chr1:7302591-7309914 REVERSE LENGTH=2171	14	26	81	57
AT4G25500.1	| Symbols: ATRSP35, ATRSP40, AT-SRP40, RSP35, RS40, At-RS40 | arginine/serine-rich splicing factor 35 | chr4:13025168-13027243 FORWARD LENGTH=350	29	52	72	55
AT1G80070.1	| Symbols: SUS2, EMB33, EMB177, EMB14 | Pre-mRNA-processing-splicing factor | chr1:30118052-30127574 FORWARD LENGTH=2359	17	40	72	53
AT3G08590.1	| Symbols: | Phosphoglycerate mutase, 2,3-bisphosphoglycerate-independent | chr3:2608683-2611237 REVERSE LENGTH=560	49	61	61	68
ATCG00490.1	| Symbols: RBCL | ribulose-bisphosphate carboxylases | chrC:54958-56397 FORWARD LENGTH=479	23	57	49	78
AT1G65440.1	| Symbols: GTB1 | global transcription factor group B1 | chr1:24306945-24314327 REVERSE LENGTH=1647	15	16	49	44
AT2G40030.1	| Symbols: NRPD1B, DRD3, ATNRPD1B, DMS5, NRPE1 | nuclear RNA polymerase D1B | chr2:16715089-16723406 FORWARD LENGTH=1976	6	3	46	49
AT2G28290.1	| Symbols: SYD, CHR3 | P-loop containing nucleoside triphosphate hydrolases superfamily protein | chr2:12056771-12072950 FORWARD LENGTH=3574	11	10	46	38
AT1G79280.2	| Symbols: NUA | nuclear pore anchor | chr1:29819176-29832809 REVERSE LENGTH=2115	34	20	40	40
AT1G56070.1	| Symbols: LOS1 | Ribosomal protein S5/Elongation factor G/III/V family protein | chr1:20968245-20971077 REVERSE LENGTH=843	19	29	39	36
AT5G18620.2	| Symbols: CHR17 | chromatin remodeling factor17 | chr5:6196190-6202058 REVERSE LENGTH=1072	3	3	38	34
AT2G17930.1	| Symbols: | Phosphatidylinositol 3- and 4-kinase family protein with FAT domain | chr2:7784455-7802230 REVERSE LENGTH=3858	0	0	38	20
AT5G02500.1	| Symbols: HSC70-1, HSP70-1, AT-HSC70-1, HSC70 | heat shock cognate protein 70-1 | chr5:554055-556334 REVERSE LENGTH=651	17	25	37	33
AT5G65770.2	| Symbols: LINC4 | little nuclei4 | chr5:26311587-26315544 FORWARD LENGTH=1042	23	24	37	30
AT5G62700.1	| Symbols: TUB3 | tubulin beta chain 3 | chr5:25184501-25186426 FORWARD LENGTH=450	7	19	37	27
AT5G62690.1	| Symbols: TUB2 | tubulin beta chain 2 | chr5:25181560-25183501 FORWARD LENGTH=450	7	19	37	27
AT3G44310.1	| Symbols: NIT1, ATNIT1, NITI | nitrilase 1 | chr3:15986901-15988841 FORWARD LENGTH=346	9	27	37	19
AT5G56030.2	| Symbols: HSP81-2 | heat shock protein 81-2 | chr5:22686923-22689433 FORWARD LENGTH=728	13	17	36	34
AT5G65780.2	| Symbols: ATBCAT-5 | branched-chain amino acid aminotransferase 5 / branched-chain amino acid transaminase 5 (BCAT5) | chr5:26311587-26315610 FORWARD LENGTH=1018	22	24	36	29
AT5G56010.1	| Symbols: HSP81-3, Hsp81.3, AtHsp90-3, AtHsp90.3 | heat shock protein 81-3 | chr5:22681410-22683911 FORWARD LENGTH=699	14	19	35	36
AT1G64880.1	| Symbols: | Ribosomal protein S5 family protein | chr1:24105713-24108780 FORWARD LENGTH=515	31	40	35	35
AT3G06400.3	| Symbols: CHR11 | chromatin-remodeling protein 11 | chr3:1941066-1946700 FORWARD LENGTH=1057	4	3	34	31
AT2G25170.1	| Symbols: PKL, GYM, CHD3, CHR6, SSL2 | chromatin remodeling factor CHD3 (PICKLE) | chr2:10714411-10723763 FORWARD LENGTH=1384	3	0	33	27
AT5G23860.1	| Symbols: TUB8 | tubulin beta 8 | chr5:8042962-8044528 FORWARD LENGTH=449	5	16	33	25
AT2G29550.1	| Symbols: TUB7 | tubulin beta-7 chain | chr2:12644258-12645932 REVERSE LENGTH=449	5	15	33	25
AT4G10320.1	| Symbols: | tRNA synthetase class I (I, L, M and V) family protein | chr4:6397526-6404509 REVERSE LENGTH=1190	24	28	32	28
AT5G04290.1	| Symbols: KTF1, SPT5L | kow domain-containing transcription factor 1 | chr5:1196069-1202653 FORWARD LENGTH=1493	0	0	32	24
AT1G15750.1	| Symbols: WSIP1, TPL | Transducin family protein / WD-40 repeat family protein | chr1:5415086-5420359 REVERSE LENGTH=1131	8	5	31	31
AT3G09440.1	| Symbols: | Heat shock protein 70 (Hsp 70) family protein | chr3:2903434-2905632 REVERSE LENGTH=649	17	20	31	30
AT4G35800.1	| Symbols: NRPB1, RPB1, RNA_POL_II_LSRNA_POL_II_LS, RNA_POL_II_LS | RNA polymerase II large subunit | chr4:16961115-16967892 REVERSE LENGTH=1839	3	7	31	28
AT1G09780.1	| Symbols: | Phosphoglycerate mutase, 2,3-bisphosphoglycerate-independent | chr1:3165550-3167812 REVERSE LENGTH=557	12	30	31	27
AT5G50780.1	| Symbols: | Histidine kinase-, DNA gyrase B-, and HSP90-like ATPase family protein | chr5:20650269-20654948 FORWARD LENGTH=819	0	0	31	26
AT5G60390.1	| Symbols: | GTP binding Elongation factor Tu family protein | chr5:24289226-24290675 FORWARD LENGTH=449	14	22	31	24
AT1G07940.1	| Symbols: | GTP binding Elongation factor Tu family protein | chr1:2463350-2464792 REVERSE LENGTH=449	14	22	31	24
AT1G07930.1	| Symbols: | GTP binding Elongation factor Tu family protein | chr1:2459014-2460458 FORWARD LENGTH=449	14	22	31	24
AT1G07920.1	| Symbols: | GTP binding Elongation factor Tu family protein | chr1:2455559-2457001 FORWARD LENGTH=449	14	22	31	24
AT5G02490.1	| Symbols: | Heat shock protein 70 (Hsp 70) family protein | chr5:550296-552565 REVERSE LENGTH=653	16	18	30	29
AT5G11170.1	| Symbols: | DEAD/DEAH box RNA helicase family protein | chr5:3553334-3556646 FORWARD LENGTH=427	12	27	30	24
AT4G08350.1	| Symbols: GTA02, GTA2 | global transcription factor group A2 | chr4:5286351-5292072 FORWARD LENGTH=1041	10	11	30	24
AT3G23780.1	| Symbols: NRPD2A, DRD2, NRPD2, DMS2, NRPE2 | nuclear RNA polymerase D2A | chr3:8567971-8573819 REVERSE LENGTH=1172	0	0	30	23
AT4G17330.1	| Symbols: ATG2484-1, G2484-1 | G2484-1 protein | chr4:9689263-9697172 REVERSE LENGTH=2037	5	0	30	19
AT5G56000.1	| Symbols: Hsp81.4, AtHsp90.4 | HEAT SHOCK PROTEIN 81.4 | chr5:22677602-22680067 REVERSE LENGTH=699	13	15	29	25
AT2G07690.1	| Symbols: MCM5 | Minichromosome maintenance (MCM2/3/5) family protein | chr2:3523379-3527388 REVERSE LENGTH=727	5	0	29	23
AT5G28740.1	| Symbols: | Tetratricopeptide repeat (TPR)-like superfamily protein | chr5:10780774-10783772 FORWARD LENGTH=917	6	6	29	20
AT4G10710.1	| Symbols: SPT16 | global transcription factor C | chr4:6602226-6605450 REVERSE LENGTH=1074	8	8	29	20
AT1G79350.1	| Symbols: EMB1135 | RING/FYVE/PHD zinc finger superfamily protein | chr1:29844829-29853215 REVERSE LENGTH=1295	0	0	28	28
AT3G26560.1	| Symbols: | ATP-dependent RNA helicase, putative | chr3:9750122-9753719 REVERSE LENGTH=1168	12	16	28	24
AT5G11200.2	| Symbols: | DEAD/DEAH box RNA helicase family protein | chr5:3567389-3570686 FORWARD LENGTH=486	12	27	28	23
AT2G17630.1	| Symbols: | Pyridoxal phosphate (PLP)-dependent transferases superfamily protein | chr2:7666637-7667905 FORWARD LENGTH=422	16	26	27	29
AT4G13940.1	| Symbols: HOG1, EMB1395, SAHH1, MEE58, ATSAHH1 | S-adenosyl-L-homocysteine hydrolase | chr4:8054931-8056676 FORWARD LENGTH=485	21	28	27	25
AT4G21710.1	| Symbols: NRPB2, EMB1989, RPB2 | DNA-directed RNA polymerase family protein | chr4:11535684-11542200 REVERSE LENGTH=1188	5	6	27	22
AT1G80490.2	| Symbols: TPR1 | TOPLESS-related 1 | chr1:30261094-30266446 REVERSE LENGTH=1120	6	6	26	30
AT2G46020.2	| Symbols: CHR2, ATBRM, BRM, CHA2 | transcription regulatory protein SNF2, putative | chr2:18923304-18931769 FORWARD LENGTH=2193	2	3	26	25
AT1G09770.1	| Symbols: ATCDC5, CDC5, ATMYBCDC5 | cell division cycle 5 | chr1:3162002-3165122 FORWARD LENGTH=844	7	7	26	25
AT2G33340.1	| Symbols: MAC3B | MOS4-associated complex 3B | chr2:14126584-14131000 REVERSE LENGTH=525	5	7	26	24
AT5G08450.1	| Symbols: | CONTAINS InterPro DOMAIN/s: Histone deacetylation protein Rxt3 (InterPro:IPR013951); Has 34444 Blast hits to 20801 proteins in 1175 species: Archae - 64; Bacteria - 2390; Metazoa - 15568; Fungi - 3729; Plants - 1886; Viruses - 208; Other Eukaryotes - 10599 (source: NCBI BLink). | chr5:2727970-2732572 REVERSE LENGTH=918	7	10	26	21
AT4G36080.1	| Symbols: | phosphotransferases, alcohol group as acceptor;binding;inositol or phosphatidylinositol kinases | chr4:17059996-17077628 REVERSE LENGTH=3834	0	0	26	18
AT5G12250.1	| Symbols: TUB6 | beta-6 tubulin | chr5:3961317-3962971 REVERSE LENGTH=449	5	7	26	17
AT1G67230.1	| Symbols: LINC1 | little nuclei1 | chr1:25151561-25156032 REVERSE LENGTH=1132	19	17	26	17
AT4G35630.1	| Symbols: PSAT | phosphoserine aminotransferase | chr4:16904205-16905497 FORWARD LENGTH=430	14	21	25	36
AT1G06220.2	| Symbols: MEE5 | Ribosomal protein S5/Elongation factor G/III/V family protein | chr1:1900524-1904583 FORWARD LENGTH=987	10	15	25	29
AT5G44635.1	| Symbols: MCM6 | minichromosome maintenance (MCM2/3/5) family protein | chr5:18006431-18010542 REVERSE LENGTH=831	6	0	25	24
AT3G62250.1	| Symbols: UBQ5 | ubiquitin 5 | chr3:23037138-23037611 FORWARD LENGTH=157	19	13	25	23
AT2G47110.1	| Symbols: UBQ6 | ubiquitin 6 | chr2:19344701-19345174 FORWARD LENGTH=157	19	13	25	23
AT1G20010.1	| Symbols: TUB5 | tubulin beta-5 chain | chr1:6938033-6940481 REVERSE LENGTH=449	4	7	25	16
AT5G44800.1	| Symbols: CHR4, PKR1 | chromatin remodeling 4 | chr5:18083659-18092162 REVERSE LENGTH=2223	0	0	25	15
AT5G27030.2	| Symbols: TPR3 | TOPLESS-related 3 | chr5:9508913-9515263 REVERSE LENGTH=1134	3	0	24	23
AT1G48920.1	| Symbols: ATNUC-L1, PARL1, NUC-L1 | nucleolin like 1 | chr1:18098186-18101422 FORWARD LENGTH=557	12	10	24	20
AT5G47690.3	| Symbols: | binding | chr5:19317899-19327014 FORWARD LENGTH=1607	0	3	24	18
AT5G42020.1	| Symbols: BIP, BIP2 | Heat shock protein 70 (Hsp 70) family protein | chr5:16807697-16810480 REVERSE LENGTH=668	14	18	24	18
AT5G28540.1	| Symbols: BIP1 | heat shock protein 70 (Hsp 70) family protein | chr5:10540665-10543274 REVERSE LENGTH=669	14	17	24	18
AT2G32240.1	| Symbols: | FUNCTIONS IN: molecular_function unknown; INVOLVED IN: response to cadmium ion; LOCATED IN: plasma membrane; EXPRESSED IN: 25 plant structures; EXPRESSED DURING: 13 growth stages; CONTAINS InterPro DOMAIN/s: Prefoldin (InterPro:IPR009053); BEST Arabidopsis thaliana protein match is: unknown protein (TAIR:AT1G05320.3); Has 470429 Blast hits to 168274 proteins in 4282 species: Archae -…	19	28	24	15
AT1G65010.1	| Symbols: | Plant protein of unknown function (DUF827) | chr1:24149543-24154024 FORWARD LENGTH=1345	20	26	24	15
AT3G12580.1	| Symbols: HSP70, ATHSP70 | heat shock protein 70 | chr3:3991487-3993689 REVERSE LENGTH=650	14	15	23	24
AT3G55220.1	| Symbols: | Cleavage and polyadenylation specificity factor (CPSF) A subunit protein | chr3:20467116-20470944 REVERSE LENGTH=1214	8	16	23	23
AT3G55200.1	| Symbols: | Cleavage and polyadenylation specificity factor (CPSF) A subunit protein | chr3:20460533-20464361 FORWARD LENGTH=1214	8	16	23	23
AT2G27040.1	| Symbols: AGO4, OCP11 | Argonaute family protein | chr2:11536795-11541503 REVERSE LENGTH=924	4	5	23	22
AT3G50670.1	| Symbols: U1-70K, U1SNRNP | U1 small nuclear ribonucleoprotein-70K | chr3:18826476-18829492 REVERSE LENGTH=427	27	18	23	18
AT5G15020.1	| Symbols: SNL2 | SIN3-like 2 | chr5:4859408-4865569 REVERSE LENGTH=1367	0	0	23	17
AT5G44340.1	| Symbols: TUB4 | tubulin beta chain 4 | chr5:17859442-17860994 REVERSE LENGTH=444	3	7	23	16
AT3G42170.1	| Symbols: | BED zinc finger ;hAT family dimerisation domain | chr3:14321838-14323928 FORWARD LENGTH=696	0	0	23	16
AT2G27170.1	| Symbols: TTN7, SMC3 | Structural maintenance of chromosomes (SMC) family protein | chr2:11609319-11617064 REVERSE LENGTH=1204	0	2	23	14
AT1G43850.1	| Symbols: SEU | SEUSS transcriptional co-regulator | chr1:16617872-16621596 FORWARD LENGTH=877	0	0	23	13
AT5G61780.1	| Symbols: Tudor2, AtTudor2, TSN2 | TUDOR-SN protein 2 | chr5:24822012-24826641 FORWARD LENGTH=985	8	7	23	10
AT3G13920.2	| Symbols: EIF4A1, RH4, TIF4A1 | eukaryotic translation initiation factor 4A1 | chr3:4592586-4594128 REVERSE LENGTH=415	13	19	22	24
AT3G11130.1	| Symbols: | Clathrin, heavy chain | chr3:3482575-3491667 REVERSE LENGTH=1705	9	14	22	22
AT3G15880.2	| Symbols: WSIP2, TPR4 | WUS-interacting protein 2 | chr3:5364454-5371869 REVERSE LENGTH=1137	6	0	22	21
AT3G23810.1	| Symbols: SAHH2, ATSAHH2 | S-adenosyl-l-homocysteine (SAH) hydrolase 2 | chr3:8588013-8589671 REVERSE LENGTH=485	17	20	22	20
AT1G31340.1	| Symbols: RUB1, NEDD8, ATRUB1 | related to ubiquitin 1 | chr1:11218076-11219417 REVERSE LENGTH=156	0	10	22	20
AT4G20890.1	| Symbols: TUB9 | tubulin beta-9 chain | chr4:11182218-11183840 FORWARD LENGTH=444	2	6	22	16
AT1G75780.1	| Symbols: TUB1 | tubulin beta-1 chain | chr1:28451378-28453602 REVERSE LENGTH=447	3	6	22	14
AT2G35635.1	| Symbols: UBQ7, RUB2 | ubiquitin 7 | chr2:14981044-14981943 FORWARD LENGTH=154	0	0	22	0
AT1G54270.1	| Symbols: EIF4A-2 | eif4a-2 | chr1:20260495-20262018 FORWARD LENGTH=412	12	18	21	25
AT3G49430.1	| Symbols: SRp34a, SR34a, At-SR34a | SER/ARG-rich protein 34A | chr3:18332668-18334829 FORWARD LENGTH=300	17	30	21	22
AT1G57720.1	| Symbols: | Translation elongation factor EF1B, gamma chain | chr1:21377873-21380114 FORWARD LENGTH=413	11	23	21	22
AT2G18790.1	| Symbols: PHYB, HY3, OOP1 | phytochrome B | chr2:8140079-8144151 FORWARD LENGTH=1172	3	0	21	21
AT3G54760.1	| Symbols: | dentin sialophosphoprotein-related | chr3:20269659-20272037 REVERSE LENGTH=792	9	8	21	20
AT2G16485.1	| Symbols: | nucleic acid binding;zinc ion binding;DNA binding | chr2:7137269-7145222 REVERSE LENGTH=1773	0	0	21	18
AT2G06990.1	| Symbols: HEN2 | RNA helicase, ATP-dependent, SK12/DOB1 protein | chr2:2895135-2900909 FORWARD LENGTH=995	2	2	21	16
AT1G78570.1	| Symbols: RHM1, ROL1, ATRHM1 | rhamnose biosynthesis 1 | chr1:29550110-29552207 FORWARD LENGTH=669	9	13	21	15
AT3G62310.1	| Symbols: | RNA helicase family protein | chr3:23057516-23060561 REVERSE LENGTH=726	6	5	21	13
AT2G21390.1	| Symbols: | Coatomer, alpha subunit | chr2:9152428-9156577 FORWARD LENGTH=1218	5	7	21	11
AT5G13010.1	| Symbols: EMB3011 | RNA helicase family protein | chr5:4122747-4128660 FORWARD LENGTH=1255	5	3	21	10
AT3G19760.1	| Symbols: EIF4A-III | eukaryotic initiation factor 4A-III | chr3:6863790-6866242 FORWARD LENGTH=408	17	21	20	23
AT3G08530.1	| Symbols: | Clathrin, heavy chain | chr3:2587171-2595411 REVERSE LENGTH=1703	10	15	20	21
AT3G11910.1	| Symbols: UBP13 | ubiquitin-specific protease 13 | chr3:3761758-3770290 REVERSE LENGTH=1115	5	8	20	19
AT1G09640.1	| Symbols: | Translation elongation factor EF1B, gamma chain | chr1:3120162-3122152 FORWARD LENGTH=414	13	18	20	17
AT3G49601.1	| Symbols: | FUNCTIONS IN: molecular_function unknown; INVOLVED IN: biological_process unknown; LOCATED IN: cellular_component unknown; CONTAINS InterPro DOMAIN/s: mRNA splicing factor, Cwf21 (InterPro:IPR013170); Has 30201 Blast hits to 17322 proteins in 780 species: Archae - 12; Bacteria - 1396; Metazoa - 17338; Fungi - 3422; Plants - 5037; Viruses - 0; Other Eukaryotes - 2996 (source: NCBI BLi…	18	15	20	16
AT1G04510.1	| Symbols: MAC3A | MOS4-associated complex 3A | chr1:1226749-1230592 FORWARD LENGTH=523	2	5	20	16
AT5G16730.1	| Symbols: | Plant protein of unknown function (DUF827) | chr5:5497890-5500775 FORWARD LENGTH=853	18	38	20	14
AT1G65930.1	| Symbols: cICDH | cytosolic NADP+-dependent isocitrate dehydrogenase | chr1:24539088-24541861 FORWARD LENGTH=410	10	9	20	14
AT1G24706.2	| Symbols: THO2 | THO2 | chr1:8742210-8755250 FORWARD LENGTH=1823	3	8	20	11
AT4G14960.2	| Symbols: TUA6 | Tubulin/FtsZ family protein | chr4:8548769-8550319 REVERSE LENGTH=450	0	12	19	16
AT1G50010.1	| Symbols: TUA2 | tubulin alpha-2 chain | chr1:18517737-18519729 FORWARD LENGTH=450	0	12	19	16
AT1G04820.1	| Symbols: TUA4, TOR2 | tubulin alpha-4 chain | chr1:1356421-1358266 REVERSE LENGTH=450	7	12	19	16
AT4G31160.1	| Symbols: DCAF1 | DDB1-CUL4 associated factor 1 | chr4:15145936-15152939 FORWARD LENGTH=1883	0	0	19	15
AT1G44900.1	| Symbols: MCM2, ATMCM2 | minichromosome maintenance (MCM2/3/5) family protein | chr1:16970291-16974457 FORWARD LENGTH=936	0	3	19	15
AT3G12280.1	| Symbols: RBR1, RBR, RB, ATRBR1, RB1 | retinoblastoma-related 1 | chr3:3913671-3918433 REVERSE LENGTH=1013	0	0	19	13
AT3G01540.2	| Symbols: DRH1, ATDRH1 | DEAD box RNA helicase 1 | chr3:213077-216142 REVERSE LENGTH=619	5	6	19	13
AT5G19770.1	| Symbols: TUA3 | tubulin alpha-3 | chr5:6682761-6684474 REVERSE LENGTH=450	9	10	19	12
AT4G32551.2	| Symbols: LUG | LisH dimerisation motif;WD40/YVTN repeat-like-containing domain | chr4:15707863-15713359 FORWARD LENGTH=969	0	0	19	12
AT4G03430.1	| Symbols: STA1, EMB2770 | pre-mRNA splicing factor-related | chr4:1517411-1520500 REVERSE LENGTH=1029	3	8	19	12
AT3G48670.1	| Symbols: IDN2, RDM12 | XH/XS domain-containing protein | chr3:18031240-18033615 FORWARD LENGTH=647	0	0	19	11
AT1G73720.1	| Symbols: SMU1 | transducin family protein / WD-40 repeat family protein | chr1:27725059-27729722 FORWARD LENGTH=511	4	6	19	11
AT5G46280.1	| Symbols: MCM3 | Minichromosome maintenance (MCM2/3/5) family protein | chr5:18769902-18773606 REVERSE LENGTH=776	0	0	19	9
AT5G14610.1	| Symbols: | DEAD box RNA helicase family protein | chr5:4711271-4714713 FORWARD LENGTH=712	2	4	19	9
AT1G67120.1	| Symbols: | ATPases;nucleotide binding;ATP binding;nucleoside-triphosphatases;transcription factor binding | chr1:25069727-25095526 REVERSE LENGTH=5393	0	0	19	7
AT1G62020.1	| Symbols: | Coatomer, alpha subunit | chr1:22919814-22923728 FORWARD LENGTH=1216	5	3	19	7
AT5G19780.1	| Symbols: TUA5 | tubulin alpha-5 | chr5:6687212-6688926 FORWARD LENGTH=450	9	0	19	0
AT3G09840.1	| Symbols: CDC48, ATCDC48, CDC48A | cell division cycle 48 | chr3:3019494-3022832 FORWARD LENGTH=809	10	16	18	23
AT5G20290.1	| Symbols: | Ribosomal protein S8e family protein | chr5:6851695-6853012 REVERSE LENGTH=222	8	25	18	22
AT5G11710.1	| Symbols: | ENTH/VHS family protein | chr5:3772981-3776316 FORWARD LENGTH=560	11	14	18	19
AT3G44690.1	| Symbols: | unknown protein; Has 30201 Blast hits to 17322 proteins in 780 species: Archae - 12; Bacteria - 1396; Metazoa - 17338; Fungi - 3422; Plants - 5037; Viruses - 0; Other Eukaryotes - 2996 (source: NCBI BLink). | chr3:16230685-16234215 REVERSE LENGTH=1176	16	22	18	18
AT1G02840.1	| Symbols: SR1, ATSRP34, SRP34, SR34, At-SR34 | RNA-binding (RRM/RBD/RNP motifs) family protein | chr1:626918-629583 FORWARD LENGTH=303	17	23	18	18
AT5G63840.1	| Symbols: RSW3, PSL5 | Glycosyl hydrolases family 31 protein | chr5:25545056-25548922 FORWARD LENGTH=921	16	33	18	14
AT1G12380.1	| Symbols: | unknown protein; BEST Arabidopsis thaliana protein match is: unknown protein (TAIR:AT1G62870.1); Has 173 Blast hits to 170 proteins in 34 species: Archae - 0; Bacteria - 4; Metazoa - 25; Fungi - 8; Plants - 123; Viruses - 7; Other Eukaryotes - 6 (source: NCBI BLink). | chr1:4214499-4216880 REVERSE LENGTH=793	0	0	18	14
AT4G00450.1	| Symbols: CRP, CCT | RNA polymerase II transcription mediators | chr4:202425-210666 FORWARD LENGTH=2253	0	0	18	13
AT5G43990.2	| Symbols: SUVR2, SDG18 | SET-domain containing protein lysine methyltransferase family protein | chr5:17698454-17701733 FORWARD LENGTH=740	0	0	18	12
AT1G09060.3	| Symbols: | Zinc finger, RING-type;Transcription factor jumonji/aspartyl beta-hydroxylase | chr1:2921235-2925254 REVERSE LENGTH=944	0	0	18	11
AT5G03340.1	| Symbols: | ATPase, AAA-type, CDC48 protein | chr5:810091-813133 REVERSE LENGTH=810	8	15	17	21
AT1G52410.2	| Symbols: TSA1 | TSK-associating protein 1 | chr1:19520762-19525361 FORWARD LENGTH=759	17	55	17	20
AT1G07360.1	| Symbols: | CCCH-type zinc fingerfamily protein with RNA-binding domain | chr1:2260562-2262795 REVERSE LENGTH=481	4	7	17	18
AT1G04080.3	| Symbols: PRP39 | Tetratricopeptide repeat (TPR)-like superfamily protein | chr1:1051803-1056550 FORWARD LENGTH=823	3	6	17	17
AT5G64270.1	| Symbols: | splicing factor, putative | chr5:25706909-25710718 FORWARD LENGTH=1269	4	7	17	15
AT5G41770.1	| Symbols: | crooked neck protein, putative / cell cycle protein, putative | chr5:16718021-16720936 FORWARD LENGTH=705	5	8	17	14
AT5G07090.1	| Symbols: | Ribosomal protein S4 (RPS4A) family protein | chr5:2202410-2203805 FORWARD LENGTH=262	3	13	17	14
AT2G17360.1	| Symbols: | Ribosomal protein S4 (RPS4A) family protein | chr2:7546598-7548138 FORWARD LENGTH=261	3	13	17	14
AT1G43170.1	| Symbols: ARP1, emb2207, RPL3A, RP1 | ribosomal protein 1 | chr1:16266992-16268631 FORWARD LENGTH=389	4	17	17	14
AT5G37510.2	| Symbols: EMB1467, CI76 | NADH-ubiquinone dehydrogenase, mitochondrial, putative | chr5:14897490-14900447 FORWARD LENGTH=748	11	14	17	10
AT1G79000.2	| Symbols: HAC1 | histone acetyltransferase of the CBP family 1 | chr1:29716639-29723984 REVERSE LENGTH=1741	0	0	17	7
AT2G16440.1	| Symbols: MCM4 | Minichromosome maintenance (MCM2/3/5) family protein | chr2:7126536-7130665 REVERSE LENGTH=847	4	0	16	22
AT1G71080.1	| Symbols: | RNA polymerase II transcription elongation factor | chr1:26809987-26811645 REVERSE LENGTH=326	13	23	16	20
AT5G26742.2	| Symbols: emb1138 | DEAD box RNA helicase (RH3) | chr5:9285540-9288871 REVERSE LENGTH=748	7	16	16	17
AT5G18960.1	| Symbols: FRS12 | FAR1-related sequence 12 | chr5:6330556-6333071 FORWARD LENGTH=788	0	0	16	17
AT4G02060.1	| Symbols: PRL, MCM7 | Minichromosome maintenance (MCM2/3/5) family protein | chr4:901484-905297 FORWARD LENGTH=716	2	2	16	15
AT5G59970.1	| Symbols: | Histone superfamily protein | chr5:24146352-24146663 REVERSE LENGTH=103	6	8	16	14
AT5G59690.1	| Symbols: | Histone superfamily protein | chr5:24051649-24051960 FORWARD LENGTH=103	6	8	16	14
AT5G58420.1	| Symbols: | Ribosomal protein S4 (RPS4A) family protein | chr5:23619599-23620896 FORWARD LENGTH=262	2	13	16	14
AT5G39570.1	| Symbols: | FUNCTIONS IN: molecular_function unknown; INVOLVED IN: biological_process unknown; LOCATED IN: cytosol, nucleus; EXPRESSED IN: 25 plant structures; EXPRESSED DURING: 14 growth stages; BEST Arabidopsis thaliana protein match is: glycine-rich protein (TAIR:AT3G29075.1); Has 30201 Blast hits to 17322 proteins in 780 species: Archae - 12; Bacteria - 1396; Metazoa - 17338; Fungi - 3422; P…	13	18	16	14
AT4G02480.1	| Symbols: | AAA-type ATPase family protein | chr4:1082082-1088680 REVERSE LENGTH=1265	0	0	16	14
AT3G53730.1	| Symbols: | Histone superfamily protein | chr3:19912659-19912970 REVERSE LENGTH=103	6	8	16	14
AT3G46320.1	| Symbols: | Histone superfamily protein | chr3:17020043-17020354 REVERSE LENGTH=103	6	8	16	14
AT3G45930.1	| Symbols: | Histone superfamily protein | chr3:16883390-16883701 FORWARD LENGTH=103	6	8	16	14
AT2G28740.1	| Symbols: HIS4 | histone H4 | chr2:12329643-12329954 REVERSE LENGTH=103	6	8	16	14
AT1G07820.1	| Symbols: | Histone superfamily protein | chr1:2421435-2421746 REVERSE LENGTH=103	6	8	16	14
AT1G07660.1	| Symbols: | Histone superfamily protein | chr1:2369212-2369523 FORWARD LENGTH=103	6	8	16	14
AT1G02500.1	| Symbols: SAM1, SAM-1, MAT1, AtSAM1 | S-adenosylmethionine synthetase 1 | chr1:519037-520218 FORWARD LENGTH=393	3	9	16	14
AT5G25980.2	| Symbols: TGG2, BGLU37 | glucoside glucohydrolase 2 | chr5:9072730-9075477 FORWARD LENGTH=547	12	22	16	13
AT5G14170.1	| Symbols: CHC1 | SWIB/MDM2 domain superfamily protein | chr5:4568696-4570444 REVERSE LENGTH=534	0	0	16	13
AT3G45140.1	| Symbols: LOX2, ATLOX2 | lipoxygenase 2 | chr3:16525437-16529233 FORWARD LENGTH=896	10	10	16	12
AT5G06600.1	| Symbols: UBP12 | ubiquitin-specific protease 12 | chr5:2019545-2027834 REVERSE LENGTH=1116	5	6	16	11
AT2G20580.1	| Symbols: RPN1A, ATRPN1A | 26S proteasome regulatory subunit S2 1A | chr2:8859211-8864699 FORWARD LENGTH=891	5	5	16	9
AT1G68790.1	| Symbols: LINC3 | little nuclei3 | chr1:25834932-25839157 REVERSE LENGTH=1085	4	6	16	9
AT1G80410.2	| Symbols: EMB2753 | tetratricopeptide repeat (TPR)-containing protein | chr1:30227779-30234832 REVERSE LENGTH=911	8	9	16	6
AT1G77180.1	| Symbols: SKIP | chromatin protein family | chr1:28999791-29001632 REVERSE LENGTH=613	10	9	15	18
AT3G16830.1	| Symbols: TPR2 | TOPLESS-related 2 | chr3:5731709-5737531 FORWARD LENGTH=1131	3	2	15	17
AT1G78900.1	| Symbols: VHA-A | vacuolar ATP synthase subunit A | chr1:29660463-29664575 FORWARD LENGTH=623	9	14	15	17
AT1G08600.3	| Symbols: ATRX | P-loop containing nucleoside triphosphate hydrolases superfamily protein | chr1:2724562-2733431 FORWARD LENGTH=1479	0	0	15	16
AT4G37800.1	| Symbols: XTH7 | xyloglucan endotransglucosylase/hydrolase 7 | chr4:17775703-17777372 REVERSE LENGTH=293	0	10	15	14
AT2G04030.1	| Symbols: CR88, EMB1956, HSP90.5, Hsp88.1, AtHsp90.5 | Chaperone protein htpG family protein | chr2:1281983-1285909 FORWARD LENGTH=780	10	14	15	14
AT1G07890.3	| Symbols: APX1, MEE6, CS1, ATAPX1, ATAPX01 | ascorbate peroxidase 1 | chr1:2438005-2439435 FORWARD LENGTH=250	11	12	15	14
AT5G67100.1	| Symbols: ICU2 | DNA-directed DNA polymerases | chr5:26776994-26785104 FORWARD LENGTH=1524	0	0	15	13
AT5G35630.1	| Symbols: GS2, GLN2, ATGSL1 | glutamine synthetase 2 | chr5:13831220-13833239 FORWARD LENGTH=430	7	6	15	13
AT4G26450.1	| Symbols: | unknown protein; Has 614 Blast hits to 492 proteins in 137 species: Archae - 0; Bacteria - 94; Metazoa - 255; Fungi - 76; Plants - 69; Viruses - 0; Other Eukaryotes - 120 (source: NCBI BLink). | chr4:13362556-13364920 FORWARD LENGTH=708	2	2	15	13
AT3G44110.1	| Symbols: ATJ3, ATJ | DNAJ homologue 3 | chr3:15869115-15871059 REVERSE LENGTH=420	2	3	15	13
AT1G55325.2	| Symbols: GCT | RNA polymerase II transcription mediators | chr1:20637594-20647714 FORWARD LENGTH=2001	0	0	15	13
AT5G10360.1	| Symbols: EMB3010, RPS6B | Ribosomal protein S6e | chr5:3258734-3260142 REVERSE LENGTH=249	6	13	15	12
AT5G07980.1	| Symbols: | dentin sialophosphoprotein-related | chr5:2549432-2554669 REVERSE LENGTH=1501	0	0	15	12
AT5G44180.1	| Symbols: | Homeodomain-like transcriptional regulator | chr5:17783172-17789872 FORWARD LENGTH=1694	0	0	15	11
AT5G15270.2	| Symbols: | RNA-binding KH domain-containing protein | chr5:4958738-4960947 FORWARD LENGTH=548	7	17	15	11
AT2G36880.1	| Symbols: MAT3 | methionine adenosyltransferase 3 | chr2:15479721-15480893 REVERSE LENGTH=390	3	6	15	11
AT2G19520.1	| Symbols: FVE, ACG1, MSI4, NFC4, NFC04, ATMSI4 | Transducin family protein / WD-40 repeat family protein | chr2:8456006-8459235 FORWARD LENGTH=507	3	4	15	11
AT1G79930.1	| Symbols: HSP91 | heat shock protein 91 | chr1:30063781-30067067 REVERSE LENGTH=831	5	11	15	11
AT5G02870.1	| Symbols: | Ribosomal protein L4/L1 family | chr5:657830-659526 FORWARD LENGTH=407	5	10	15	10
AT4G37120.1	| Symbols: SMP2 | Pre-mRNA splicing Prp18-interacting factor | chr4:17486679-17489123 FORWARD LENGTH=536	3	0	15	10
AT2G47250.1	| Symbols: | RNA helicase family protein | chr2:19399923-19402981 REVERSE LENGTH=729	4	4	15	10
AT5G46070.1	| Symbols: | Guanylate-binding family protein | chr5:18683468-18688397 FORWARD LENGTH=1082	5	2	15	9
AT5G40340.1	| Symbols: | Tudor/PWWP/MBT superfamily protein | chr5:16131654-16134680 REVERSE LENGTH=1008	5	0	15	9
AT5G07350.2	| Symbols: Tudor1, AtTudor1, TSN1 | TUDOR-SN protein 1 | chr5:2320021-2324892 REVERSE LENGTH=1007	6	4	15	9
AT4G36290.1	| Symbols: CRT1 | compromised recognition of TCV 1 | chr4:17169669-17173187 REVERSE LENGTH=635	0	0	15	9
AT5G62090.1	| Symbols: SLK2 | SEUSS-like 2 | chr5:24935221-24938540 REVERSE LENGTH=816	0	0	15	6
AT1G67090.1	| Symbols: RBCS1A | ribulose bisphosphate carboxylase small chain 1A | chr1:25048465-25049249 REVERSE LENGTH=180	8	13	14	23
AT5G09810.1	| Symbols: ACT7 | actin 7 | chr5:3052809-3054220 FORWARD LENGTH=377	15	8	14	16
AT3G60750.1	| Symbols: | Transketolase | chr3:22454004-22456824 FORWARD LENGTH=741	9	15	14	16
AT2G32700.7	| Symbols: LUH | LEUNIG_homolog | chr2:13867235-13871844 FORWARD LENGTH=806	0	0	14	16
AT3G48050.1	| Symbols: | BAH domain ;TFIIS helical bundle-like domain | chr3:17734270-17739412 REVERSE LENGTH=1613	0	2	14	13
AT1G80930.1	| Symbols: | MIF4G domain-containing protein / MA3 domain-containing protein | chr1:30405774-30409499 REVERSE LENGTH=900	7	8	14	13
ATCG00480.1	| Symbols: ATPB, PB | ATP synthase subunit beta | chrC:52660-54156 REVERSE LENGTH=498	9	28	14	12
AT4G00830.1	| Symbols: | RNA-binding (RRM/RBD/RNP motifs) family protein | chr4:352782-354965 FORWARD LENGTH=495	4	4	14	12
AT3G58110.1	| Symbols: | unknown protein; FUNCTIONS IN: molecular_function unknown; INVOLVED IN: biological_process unknown; LOCATED IN: cellular_component unknown; EXPRESSED IN: cultured cell; BEST Arabidopsis thaliana protein match is: unknown protein (TAIR:AT2G42370.1); Has 2534 Blast hits to 1905 proteins in 233 species: Archae - 11; Bacteria - 102; Metazoa - 890; Fungi - 241; Plants - 124; Viruses - 59;…	3	2	14	12
AT1G52030.2	| Symbols: MBP2, MBP1.2, F-ATMBP | myrosinase-binding protein 2 | chr1:19346090-19348282 REVERSE LENGTH=642	4	13	14	12
ATCG00120.1	| Symbols: ATPA | ATP synthase subunit alpha | chrC:9938-11461 REVERSE LENGTH=507	6	20	14	11
AT5G08530.1	| Symbols: CI51 | 51 kDa subunit of complex I | chr5:2759848-2761726 REVERSE LENGTH=486	9	15	14	11
AT4G01850.1	| Symbols: SAM-2, MAT2, SAM2, AtSAM2 | S-adenosylmethionine synthetase 2 | chr4:796298-797479 REVERSE LENGTH=393	3	4	14	11
AT3G15730.1	| Symbols: PLDALPHA1, PLD | phospholipase D alpha 1 | chr3:5330835-5333474 FORWARD LENGTH=810	2	10	14	11
AT2G17410.1	| Symbols: | ARID/BRIGHT DNA-binding domain-containing protein | chr2:7559869-7563474 FORWARD LENGTH=786	0	0	14	11
AT1G79920.1	| Symbols: | Heat shock protein 70 (Hsp 70) family protein | chr1:30058935-30062224 REVERSE LENGTH=831	6	11	14	11
AT1G59890.2	| Symbols: SNL5 | SIN3-like 5 | chr1:22044326-22050670 FORWARD LENGTH=1167	0	0	14	11
AT3G54670.3	| Symbols: TTN8 | Structural maintenance of chromosomes (SMC) family protein | chr3:20235818-20243701 FORWARD LENGTH=1239	3	0	14	10
AT3G09630.1	| Symbols: | Ribosomal protein L4/L1 family | chr3:2953813-2955444 FORWARD LENGTH=406	6	12	14	10
AT2G27100.1	| Symbols: SE | C2H2 zinc-finger protein SERRATE (SE) | chr2:11572587-11576357 FORWARD LENGTH=720	7	4	14	10
AT5G56360.1	| Symbols: PSL4 | calmodulin-binding protein | chr5:22823586-22827950 REVERSE LENGTH=647	12	30	14	7
AT1G19100.1	| Symbols: | Histidine kinase-, DNA gyrase B-, and HSP90-like ATPase family protein | chr1:6595560-6601159 FORWARD LENGTH=663	0	0	14	7
AT2G23740.2	| Symbols: | nucleic acid binding;sequence-specific DNA binding transcription factors;zinc ion binding | chr2:10098213-10103229 FORWARD LENGTH=1382	0	0	14	6
AT1G17210.1	| Symbols: ATILP1, ILP1 | IAP-like protein 1 | chr1:5880502-5884657 REVERSE LENGTH=958	0	0	14	6
AT3G54280.2	| Symbols: RGD3 | DNA binding;ATP binding;nucleic acid binding;binding;helicases;ATP binding;DNA binding;helicases | chr3:20092361-20104153 FORWARD LENGTH=2129	0	0	14	5
AT2G47980.1	| Symbols: SCC3, ATSCC3 | sister-chromatid cohesion protein 3 | chr2:19631423-19636795 FORWARD LENGTH=1098	2	2	14	5
AT4G18130.1	| Symbols: PHYE | phytochrome E | chr4:10042312-10045948 REVERSE LENGTH=1112	0	0	14	4
AT5G04280.1	| Symbols: | RNA-binding (RRM/RBD/RNP motifs) family protein with retrovirus zinc finger-like domain | chr5:1192461-1195413 FORWARD LENGTH=310	20	19	13	18
AT2G05120.1	| Symbols: | Nucleoporin, Nup133/Nup155-like | chr2:1842069-1846858 REVERSE LENGTH=1285	3	4	13	18
AT5G19510.1	| Symbols: | Translation elongation factor EF1B/ribosomal protein S6 family protein | chr5:6581854-6583137 REVERSE LENGTH=224	4	9	13	16
AT3G56860.3	| Symbols: UBA2A | UBP1-associated protein 2A | chr3:21050708-21052144 REVERSE LENGTH=478	0	0	13	13
AT3G48930.1	| Symbols: EMB1080 | Nucleic acid-binding, OB-fold-like protein | chr3:18141017-18142189 REVERSE LENGTH=160	4	11	13	13
AT2G28000.1	| Symbols: CPN60A, CH-CPN60A, SLP | chaperonin-60alpha | chr2:11926603-11929184 FORWARD LENGTH=586	10	14	13	13
AT4G31700.1	| Symbols: RPS6, RPS6A | ribosomal protein S6 | chr4:15346306-15347714 REVERSE LENGTH=250	6	14	13	12
AT4G09000.2	| Symbols: GRF1, GF14 CHI | general regulatory factor 1 | chr4:5775387-5777157 FORWARD LENGTH=318	8	7	13	12
AT2G39730.1	| Symbols: RCA | rubisco activase | chr2:16570951-16573345 REVERSE LENGTH=474	4	7	13	12
AT1G52400.1	| Symbols: BGL1, BGLU18, ATBG1 | beta glucosidase 18 | chr1:19515250-19517930 FORWARD LENGTH=528	5	12	13	12
AT5G38600.1	| Symbols: | Proline-rich spliceosome-associated (PSP) family protein / zinc knuckle (CCHC-type) family protein | chr5:15457386-15460466 FORWARD LENGTH=532	3	9	13	11
AT5G22060.1	| Symbols: ATJ2, J2 | DNAJ homologue 2 | chr5:7303798-7305668 REVERSE LENGTH=419	0	2	13	11
AT4G15020.1	| Symbols: | hAT transposon superfamily | chr4:8575806-8578372 FORWARD LENGTH=768	0	0	13	11
AT3G26650.1	| Symbols: GAPA, GAPA-1 | glyceraldehyde 3-phosphate dehydrogenase A subunit | chr3:9795226-9796848 FORWARD LENGTH=396	5	8	13	11
AT3G13470.1	| Symbols: | TCP-1/cpn60 chaperonin family protein | chr3:4389685-4392624 FORWARD LENGTH=596	7	14	13	11
AT5G08690.1	| Symbols: | ATP synthase alpha/beta family protein | chr5:2825739-2828352 FORWARD LENGTH=556	3	11	13	10
AT5G08680.1	| Symbols: | ATP synthase alpha/beta family protein | chr5:2821992-2824683 FORWARD LENGTH=559	3	11	13	10
AT5G08670.1	| Symbols: | ATP synthase alpha/beta family protein | chr5:2818395-2821149 REVERSE LENGTH=556	3	11	13	10
AT3G22520.1	| Symbols: | unknown protein; INVOLVED IN: biological_process unknown; LOCATED IN: chloroplast stroma, chloroplast, chloroplast envelope; EXPRESSED IN: 24 plant structures; EXPRESSED DURING: 13 growth stages; BEST Arabidopsis thaliana protein match is: unknown protein (TAIR:AT4G14840.1); Has 717 Blast hits to 703 proteins in 179 species: Archae - 14; Bacteria - 134; Metazoa - 141; Fungi - 74; Pla…	0	0	13	10
AT3G17390.1	| Symbols: MTO3, SAMS3, MAT4 | S-adenosylmethionine synthetase family protein | chr3:5952484-5953665 REVERSE LENGTH=393	0	3	13	10
AT3G03940.1	| Symbols: | Protein kinase family protein | chr3:1014412-1018244 REVERSE LENGTH=701	0	0	13	10
AT1G71220.2	| Symbols: EBS1 | UDP-glucose:glycoprotein glucosyltransferases;transferases, transferring hexosyl groups;transferases, transferring glycosyl groups | chr1:26841664-26851730 FORWARD LENGTH=1614	8	13	13	10
AT1G60650.1	| Symbols: | RNA-binding (RRM/RBD/RNP motifs) family protein with retrovirus zinc finger-like domain | chr1:22340089-22342148 FORWARD LENGTH=292	18	13	13	10
AT5G60410.2	| Symbols: ATSIZ1, SIZ1 | DNA-binding protein with MIZ/SP-RING zinc finger, PHD-finger and SAP domain | chr5:24295226-24300792 FORWARD LENGTH=885	0	0	13	9
AT3G12110.1	| Symbols: ACT11 | actin-11 | chr3:3858116-3859609 FORWARD LENGTH=377	12	5	13	9
AT1G53750.1	| Symbols: RPT1A | regulatory particle triple-A 1A | chr1:20065921-20068324 REVERSE LENGTH=426	6	7	13	9
AT1G12430.2	| Symbols: ARK3 | armadillo repeat kinesin 3 | chr1:4234122-4238552 REVERSE LENGTH=920	10	6	13	9
AT3G23990.1	| Symbols: HSP60, HSP60-3B | heat shock protein 60 | chr3:8669013-8672278 FORWARD LENGTH=577	8	13	13	8
AT3G05060.1	| Symbols: | NOP56-like pre RNA processing ribonucleoprotein | chr3:1413174-1415564 REVERSE LENGTH=533	0	7	13	8
AT4G20400.1	| Symbols: JMJ14, PKDM7B | JUMONJI 14 | chr4:11009004-11013588 FORWARD LENGTH=954	0	0	13	7
AT2G46280.1	| Symbols: TRIP-1, TIF3I1 | TGF-beta receptor interacting protein 1 | chr2:19003656-19005393 REVERSE LENGTH=328	4	6	13	7
AT1G79730.1	| Symbols: ELF7 | hydroxyproline-rich glycoprotein family protein | chr1:30000743-30003969 REVERSE LENGTH=589	0	2	13	6
AT5G20200.1	| Symbols: | nucleoporin-related | chr5:6816776-6821620 FORWARD LENGTH=762	0	0	13	3
AT5G53150.1	| Symbols: | DNAJ heat shock N-terminal domain-containing protein | chr5:21554935-21557202 FORWARD LENGTH=726	0	0	13	2
AT3G53230.1	| Symbols: | ATPase, AAA-type, CDC48 protein | chr3:19723416-19726489 FORWARD LENGTH=815	8	14	12	15
AT1G03350.1	| Symbols: | BSD domain-containing protein | chr1:822834-824246 REVERSE LENGTH=470	10	23	12	14
AT3G22170.1	| Symbols: FHY3 | far-red elongated hypocotyls 3 | chr3:7822359-7825414 REVERSE LENGTH=839	0	0	12	13
AT4G29060.1	| Symbols: emb2726 | elongation factor Ts family protein | chr4:14317744-14321315 FORWARD LENGTH=953	11	11	12	12
AT3G63500.2	| Symbols: | Protein of unknown function (DUF1423) | chr3:23446331-23449991 REVERSE LENGTH=1162	0	0	12	12
AT3G53870.1	| Symbols: | Ribosomal protein S3 family protein | chr3:19951547-19952782 FORWARD LENGTH=249	7	8	12	12
AT1G55490.1	| Symbols: CPN60B, LEN1 | chaperonin 60 beta | chr1:20715717-20718673 REVERSE LENGTH=600	8	14	12	12
AT5G46210.1	| Symbols: CUL4, ATCUL4 | cullin4 | chr5:18731569-18736653 REVERSE LENGTH=792	0	0	12	11
AT3G13460.1	| Symbols: ECT2 | evolutionarily conserved C-terminal region 2 | chr3:4385274-4388220 REVERSE LENGTH=667	3	12	12	11
AT1G20620.1	| Symbols: CAT3, SEN2, ATCAT3 | catalase 3 | chr1:7143142-7146193 FORWARD LENGTH=492	5	7	12	11
AT5G50920.1	| Symbols: CLPC, ATHSP93-V, HSP93-V, DCA1, CLPC1 | CLPC homologue 1 | chr5:20715710-20719800 REVERSE LENGTH=929	6	7	12	10
AT5G41790.1	| Symbols: CIP1 | COP1-interactive protein 1 | chr5:16727530-16732391 FORWARD LENGTH=1586	10	22	12	10
AT5G15200.1	| Symbols: | Ribosomal protein S4 | chr5:4935124-4936334 REVERSE LENGTH=198	9	6	12	10
AT4G31490.1	| Symbols: | Coatomer, beta subunit | chr4:15269460-15272693 FORWARD LENGTH=948	3	2	12	10
AT3G12780.1	| Symbols: PGK1 | phosphoglycerate kinase 1 | chr3:4061127-4063140 REVERSE LENGTH=481	8	9	12	10
AT3G06250.1	| Symbols: FRS7 | FAR1-related sequence 7 | chr3:1889771-1892065 REVERSE LENGTH=764	0	0	12	10
AT1G62740.1	| Symbols: Hop2 | stress-inducible protein, putative | chr1:23231026-23233380 FORWARD LENGTH=571	5	8	12	10
AT1G42970.1	| Symbols: GAPB | glyceraldehyde-3-phosphate dehydrogenase B subunit | chr1:16127552-16129584 FORWARD LENGTH=447	6	10	12	10
AT1G30330.2	| Symbols: ARF6 | auxin response factor 6 | chr1:10686125-10690036 REVERSE LENGTH=935	0	0	12	10
AT1G29250.1	| Symbols: | Alba DNA/RNA-binding protein | chr1:10223461-10224592 REVERSE LENGTH=130	10	12	12	10
AT4G31580.1	| Symbols: SRZ-22, SRZ22, RSZP22, RSZ22, At-RSZ22 | serine/arginine-rich 22 | chr4:15306983-15308064 FORWARD LENGTH=200	8	13	12	9
AT4G31480.1	| Symbols: | Coatomer, beta subunit | chr4:15264145-15267384 FORWARD LENGTH=948	3	2	12	9
AT4G20850.1	| Symbols: TPP2 | tripeptidyl peptidase ii | chr4:11160935-11169889 REVERSE LENGTH=1380	5	12	12	9
AT4G15900.1	| Symbols: PRL1 | pleiotropic regulatory locus 1 | chr4:9023775-9027443 FORWARD LENGTH=486	0	2	12	9
AT2G44710.1	| Symbols: | RNA-binding (RRM/RBD/RNP motifs) family protein | chr2:18432902-18436629 FORWARD LENGTH=809	5	3	12	9
AT2G29580.1	| Symbols: | CCCH-type zinc fingerfamily protein with RNA-binding domain | chr2:12652011-12654158 FORWARD LENGTH=483	3	3	12	9
AT2G06210.1	| Symbols: ELF8, VIP6 | binding | chr2:2429108-2436588 REVERSE LENGTH=1091	0	2	12	9
AT4G34110.1	| Symbols: PAB2, PABP2, ATPAB2 | poly(A) binding protein 2 | chr4:16336732-16339892 FORWARD LENGTH=629	7	9	12	8
AT2G24590.1	| Symbols: RSZ22a, At-RSZ22a | RNA recognition motif and CCHC-type zinc finger domains containing protein | chr2:10449837-10450860 FORWARD LENGTH=196	6	11	12	8
AT2G02090.1	| Symbols: CHR19, CHA19, ETL1 | SNF2 domain-containing protein / helicase domain-containing protein | chr2:523481-526884 FORWARD LENGTH=763	0	0	12	8
AT1G78300.1	| Symbols: GRF2, 14-3-3OMEGA, GF14 OMEGA | general regulatory factor 2 | chr1:29461883-29463052 FORWARD LENGTH=259	6	5	12	8
AT5G35200.1	| Symbols: | ENTH/ANTH/VHS superfamily protein | chr5:13462463-13465581 REVERSE LENGTH=544	4	7	12	7
AT5G17920.1	| Symbols: ATCIMS, ATMETS, ATMS1 | Cobalamin-independent synthase family protein | chr5:5935771-5939195 FORWARD LENGTH=765	5	4	12	7
AT5G07940.1	| Symbols: | BEST Arabidopsis thaliana protein match is: dentin sialophosphoprotein-related (TAIR:AT5G07980.1); Has 1906 Blast hits to 1127 proteins in 203 species: Archae - 2; Bacteria - 210; Metazoa - 401; Fungi - 205; Plants - 136; Viruses - 0; Other Eukaryotes - 952 (source: NCBI BLink). | chr5:2534720-2540086 FORWARD LENGTH=1526	0	0	12	7
AT2G38770.1	| Symbols: EMB2765 | P-loop containing nucleoside triphosphate hydrolases superfamily protein | chr2:16203185-16210253 REVERSE LENGTH=1509	0	0	12	7
AT2G13540.1	| Symbols: ENS, ABH1, CBP80, ATCBP80 | ARM repeat superfamily protein | chr2:5637053-5642813 FORWARD LENGTH=848	8	5	12	7
AT1G76030.1	| Symbols: | ATPase, V1 complex, subunit B protein | chr1:28534134-28536916 FORWARD LENGTH=486	6	6	12	7
AT1G20260.1	| Symbols: | ATPase, V1 complex, subunit B protein | chr1:7016971-7020290 FORWARD LENGTH=487	6	6	12	7
AT1G18080.1	| Symbols: ATARCA, RACK1A_AT, RACK1A | Transducin/WD40 repeat-like superfamily protein | chr1:6222325-6223901 FORWARD LENGTH=327	3	8	12	7
AT1G10580.1	| Symbols: | Transducin/WD40 repeat-like superfamily protein | chr1:3491560-3493665 REVERSE LENGTH=573	3	5	12	7
AT5G35360.3	| Symbols: CAC2 | acetyl Co-enzyme a carboxylase biotin carboxylase subunit | chr5:13584300-13588163 FORWARD LENGTH=555	3	7	12	6
AT5G25060.1	| Symbols: | RNA recognition motif (RRM)-containing protein | chr5:8634219-8639984 REVERSE LENGTH=946	2	4	12	6
AT1G48120.1	| Symbols: | hydrolases;protein serine/threonine phosphatases | chr1:17774238-17779624 REVERSE LENGTH=1340	11	10	12	6
AT1G21630.2	| Symbols: | Calcium-binding EF hand family protein | chr1:7581457-7587796 FORWARD LENGTH=1247	7	18	12	6
AT1G20920.1	| Symbols: | P-loop containing nucleoside triphosphate hydrolases superfamily protein | chr1:7285342-7288842 FORWARD LENGTH=1166	0	2	12	6
AT3G58510.1	| Symbols: | DEA(D/H)-box RNA helicase family protein | chr3:21640608-21643464 FORWARD LENGTH=612	4	7	12	5
AT3G45830.1	| Symbols: | unknown protein; FUNCTIONS IN: molecular_function unknown; INVOLVED IN: biological_process unknown; LOCATED IN: cellular_component unknown; EXPRESSED IN: 24 plant structures; EXPRESSED DURING: 15 growth stages; BEST Arabidopsis thaliana protein match is: unknown protein (TAIR:AT1G02290.1); Has 499 Blast hits to 438 proteins in 100 species: Archae - 0; Bacteria - 7; Metazoa - 236; Fun…	0	0	12	5
AT2G44730.1	| Symbols: | Alcohol dehydrogenase transcription factor Myb/SANT-like family protein | chr2:18437447-18438565 REVERSE LENGTH=372	2	2	12	5
AT1G08260.1	| Symbols: EMB142, EMB2284, POL2A, TIL1, EMB529, ABO4, ESD7 | DNA polymerase epsilon catalytic subunit | chr1:2590944-2606892 FORWARD LENGTH=2161	0	0	12	4
AT5G38420.1	| Symbols: | Ribulose bisphosphate carboxylase (small chain) family protein | chr5:15381203-15381978 REVERSE LENGTH=181	7	14	11	21
AT5G38410.3	| Symbols: | Ribulose bisphosphate carboxylase (small chain) family protein | chr5:15377501-15378306 REVERSE LENGTH=186	7	14	11	16
AT5G09880.1	| Symbols: | Splicing factor, CC1-like | chr5:3081646-3085179 REVERSE LENGTH=527	2	6	11	14
AT1G30230.2	| Symbols: | Glutathione S-transferase, C-terminal-like;Translation elongation factor EF1B/ribosomal protein S6 | chr1:10639286-10640601 FORWARD LENGTH=260	6	5	11	14
AT5G22640.1	| Symbols: emb1211 | MORN (Membrane Occupation and Recognition Nexus) repeat-containing protein | chr5:7529423-7533641 FORWARD LENGTH=871	11	18	11	13
AT2G31610.1	| Symbols: | Ribosomal protein S3 family protein | chr2:13450384-13451669 FORWARD LENGTH=250	8	9	11	13
AT5G24780.1	| Symbols: VSP1, ATVSP1 | vegetative storage protein 1 | chr5:8507783-8508889 REVERSE LENGTH=270	8	19	11	12
AT3G04840.1	| Symbols: | Ribosomal protein S3Ae | chr3:1329751-1331418 FORWARD LENGTH=262	4	8	11	12
AT1G09730.1	| Symbols: | Cysteine proteinases superfamily protein | chr1:3148017-3154236 REVERSE LENGTH=963	2	0	11	12
AT5G67530.1	| Symbols: ATPUB49, PUB49 | plant U-box 49 | chr5:26941260-26943878 FORWARD LENGTH=595	0	2	11	11
AT5G67320.1	| Symbols: HOS15 | WD-40 repeat family protein | chr5:26857268-26860974 FORWARD LENGTH=613	0	0	11	11
AT3G05530.1	| Symbols: RPT5A, ATS6A.2 | regulatory particle triple-A ATPase 5A | chr3:1603540-1605993 FORWARD LENGTH=424	3	5	11	11
AT2G37340.1	| Symbols: RSZ33, ATRSZ33, RS2Z33, AT-RS2Z33 | arginine/serine-rich zinc knuckle-containing protein 33 | chr2:15670372-15672331 REVERSE LENGTH=290	14	13	11	11
AT5G55660.1	| Symbols: | DEK domain-containing chromatin associated protein | chr5:22539375-22543142 FORWARD LENGTH=778	4	8	11	10
AT5G52840.1	| Symbols: | NADH-ubiquinone oxidoreductase-related | chr5:21413718-21414794 FORWARD LENGTH=169	5	14	11	10
AT4G24190.1	| Symbols: SHD, HSP90.7, AtHsp90.7, AtHsp90-7 | Chaperone protein htpG family protein | chr4:12551902-12555851 REVERSE LENGTH=823	5	9	11	10
AT3G25230.2	| Symbols: ROF1, ATFKBP62, FKBP62 | rotamase FKBP 1 | chr3:9188257-9191175 FORWARD LENGTH=562	10	11	11	10
AT3G14180.1	| Symbols: | sequence-specific DNA binding transcription factors | chr3:4707290-4708621 REVERSE LENGTH=443	0	0	11	10
AT3G13670.1	| Symbols: | Protein kinase family protein | chr3:4469434-4473234 FORWARD LENGTH=703	0	0	11	10
AT5G35840.1	| Symbols: PHYC | phytochrome C | chr5:14008049-14011619 FORWARD LENGTH=1111	0	0	11	9
AT5G01410.1	| Symbols: PDX1, ATPDX1.3, RSR4, PDX1.3, ATPDX1 | Aldolase-type TIM barrel family protein | chr5:172576-173505 REVERSE LENGTH=309	4	4	11	9
AT4G26840.1	| Symbols: SUM1, SUMO 1, SUMO1, ATSUMO1 | small ubiquitin-like modifier 1 | chr4:13497466-13498458 FORWARD LENGTH=100	3	3	11	9
AT4G13930.1	| Symbols: SHM4 | serine hydroxymethyltransferase 4 | chr4:8048013-8050021 REVERSE LENGTH=471	3	6	11	9
AT1G62870.1	| Symbols: | unknown protein; BEST Arabidopsis thaliana protein match is: unknown protein (TAIR:AT1G12380.1); Has 351 Blast hits to 343 proteins in 42 species: Archae - 2; Bacteria - 0; Metazoa - 27; Fungi - 5; Plants - 299; Viruses - 0; Other Eukaryotes - 18 (source: NCBI BLink). | chr1:23284220-23286508 REVERSE LENGTH=762	0	0	11	9
AT5G58290.1	| Symbols: RPT3 | regulatory particle triple-A ATPase 3 | chr5:23569155-23571116 FORWARD LENGTH=408	2	3	11	8
AT4G34430.4	| Symbols: CHB3, ATSWI3D | DNA-binding family protein | chr4:16461069-16464993 FORWARD LENGTH=986	0	0	11	8
AT4G02020.1	| Symbols: EZA1, SWN, SDG10 | SET domain-containing protein | chr4:886693-891743 FORWARD LENGTH=856	0	0	11	8
AT3G21810.1	| Symbols: | Zinc finger C-x8-C-x5-C-x3-H type family protein | chr3:7684852-7688360 FORWARD LENGTH=437	4	13	11	8
AT3G14790.1	| Symbols: RHM3, ATRHM3 | rhamnose biosynthesis 3 | chr3:4964791-4966875 FORWARD LENGTH=664	4	6	11	8
AT2G40930.1	| Symbols: UBP5, ATUBP5, PDE323 | ubiquitin-specific protease 5 | chr2:17076714-17082192 REVERSE LENGTH=924	0	0	11	8
AT1G67630.1	| Symbols: POLA2 | DNA polymerase alpha 2 | chr1:25344573-25348287 REVERSE LENGTH=620	0	0	11	8
AT5G53060.1	| Symbols: | RNA-binding KH domain-containing protein | chr5:21515355-21518197 FORWARD LENGTH=652	4	2	11	7
AT5G10010.1	| Symbols: | unknown protein; FUNCTIONS IN: molecular_function unknown; INVOLVED IN: biological_process unknown; LOCATED IN: nucleolus; EXPRESSED IN: 25 plant structures; EXPRESSED DURING: 15 growth stages; BEST Arabidopsis thaliana protein match is: unknown protein (TAIR:AT5G64910.1); Has 33260 Blast hits to 16857 proteins in 1270 species: Archae - 88; Bacteria - 3040; Metazoa - 11915; Fungi - 3…	2	2	11	7
AT4G37210.1	| Symbols: | Tetratricopeptide repeat (TPR)-like superfamily protein | chr4:17512376-17514421 FORWARD LENGTH=492	4	6	11	7
AT4G20460.1	| Symbols: | NAD(P)-binding Rossmann-fold superfamily protein | chr4:11029767-11031765 REVERSE LENGTH=411	3	3	11	7
AT3G61860.1	| Symbols: ATRSP31, RSP31, At-RS31, RS31 | RNA-binding (RRM/RBD/RNP motifs) family protein | chr3:22900311-22902159 REVERSE LENGTH=264	8	10	11	7
AT3G54230.2	| Symbols: SUA | suppressor of abi3-5 | chr3:20073872-20080142 FORWARD LENGTH=1008	9	15	11	7
AT3G49250.1	| Symbols: DMS3, IDN1 | defective in meristem silencing 3 | chr3:18258613-18260803 REVERSE LENGTH=420	0	0	11	7
AT2G02160.1	| Symbols: | CCCH-type zinc finger family protein | chr2:553407-555899 REVERSE LENGTH=669	2	6	11	7
AT1G56190.1	| Symbols: | Phosphoglycerate kinase family protein | chr1:21028403-21030454 FORWARD LENGTH=478	6	6	11	7
AT1G53500.1	| Symbols: MUM4, RHM2, ATRHM2, ATMUM4 | NAD-dependent epimerase/dehydratase family protein | chr1:19967157-19969239 REVERSE LENGTH=667	4	6	11	7
AT1G36160.1	| Symbols: ACC1, AT-ACC1, EMB22, GK, PAS3 | acetyl-CoA carboxylase 1 | chr1:13534196-13543773 FORWARD LENGTH=2254	2	3	11	7
AT1G21700.1	| Symbols: ATSWI3C, CHB4, SWI3C | SWITCH/sucrose nonfermenting 3C | chr1:7620156-7623978 REVERSE LENGTH=807	0	0	11	7
AT1G08060.1	| Symbols: MOM, MOM1 | ATP-dependent helicase family protein | chr1:2501981-2510488 REVERSE LENGTH=2001	0	0	11	7
AT3G52930.1	| Symbols: | Aldolase superfamily protein | chr3:19627383-19628874 REVERSE LENGTH=358	5	4	11	6
AT2G27110.1	| Symbols: FRS3 | FAR1-related sequence 3 | chr2:11576969-11580405 REVERSE LENGTH=851	0	0	11	6
AT2G18020.1	| Symbols: EMB2296 | Ribosomal protein L2 family | chr2:7837151-7838160 FORWARD LENGTH=258	2	7	11	6
AT5G48160.1	| Symbols: OBE2 | Protein of unknown function (DUF1423) | chr5:19528019-19529820 REVERSE LENGTH=574	0	0	11	5
AT3G62300.2	| Symbols: DUF7 | DOMAIN OF UNKNOWN FUNCTION 724 7 | chr3:23054247-23057081 FORWARD LENGTH=723	4	6	11	5
AT3G18790.1	| Symbols: | FUNCTIONS IN: molecular_function unknown; INVOLVED IN: biological_process unknown; LOCATED IN: chloroplast; EXPRESSED IN: 22 plant structures; EXPRESSED DURING: 13 growth stages; CONTAINS InterPro DOMAIN/s: Isy1-like splicing (InterPro:IPR009360); Has 1147 Blast hits to 965 proteins in 236 species: Archae - 12; Bacteria - 13; Metazoa - 351; Fungi - 230; Plants - 49; Viruses - 9; Othe…	0	0	11	5
AT3G14120.1	| Symbols: | FUNCTIONS IN: molecular_function unknown; INVOLVED IN: transport; LOCATED IN: nuclear pore; EXPRESSED IN: 23 plant structures; EXPRESSED DURING: 13 growth stages; CONTAINS InterPro DOMAIN/s: Nuclear pore protein 84/107 (InterPro:IPR007252); Has 5399 Blast hits to 5001 proteins in 612 species: Archae - 19; Bacteria - 730; Metazoa - 2186; Fungi - 823; Plants - 382; Viruses - 37; Other …	2	6	11	5
AT3G22590.1	| Symbols: PHP, CDC73 | PLANT HOMOLOGOUS TO PARAFIBROMIN | chr3:8003999-8005452 FORWARD LENGTH=415	0	0	11	4
AT1G32490.1	| Symbols: EMB2733, ESP3 | RNA helicase family protein | chr1:11742356-11749286 REVERSE LENGTH=1044	3	2	11	4
AT1G24190.1	| Symbols: SIN3, ATSIN3, SNL3 | SIN3-like 3 | chr1:8563858-8569927 REVERSE LENGTH=1330	0	0	11	3
AT4G38740.1	| Symbols: ROC1 | rotamase CYP 1 | chr4:18083620-18084138 REVERSE LENGTH=172	12	9	10	14
AT4G34670.1	| Symbols: | Ribosomal protein S3Ae | chr4:16548724-16550222 FORWARD LENGTH=262	3	7	10	12
AT5G18380.1	| Symbols: | Ribosomal protein S5 domain 2-like superfamily protein | chr5:6090253-6090693 REVERSE LENGTH=146	8	7	10	11
AT1G75660.1	| Symbols: XRN3, AtXRN3 | 5'-3' exoribonuclease 3 | chr1:28408289-28414825 FORWARD LENGTH=1020	3	2	10	11
AT4G38600.1	| Symbols: KAK, UPL3 | HEAT repeat ;HECT-domain (ubiquitin-transferase) | chr4:18041503-18049292 REVERSE LENGTH=1888	0	0	10	10
AT3G46520.1	| Symbols: ACT12 | actin-12 | chr3:17128567-17129981 FORWARD LENGTH=377	0	7	10	10
AT3G22220.1	| Symbols: | hAT transposon superfamily | chr3:7839808-7842358 REVERSE LENGTH=761	0	0	10	10
AT3G06480.1	| Symbols: | DEAD box RNA helicase family protein | chr3:1985697-1989666 REVERSE LENGTH=1088	4	3	10	10
AT2G03150.1	| Symbols: emb1579 | ATP/GTP-binding protein family | chr2:952313-959004 FORWARD LENGTH=1340	2	0	10	10
AT1G52360.2	| Symbols: | Coatomer, beta' subunit | chr1:19499420-19505397 FORWARD LENGTH=970	3	5	10	10
AT1G16610.3	| Symbols: SR45 | arginine/serine-rich 45 | chr1:5675925-5678686 REVERSE LENGTH=425	8	15	10	10
AT5G52470.1	| Symbols: FIB1, FBR1, ATFIB1, ATFBR1, SKIP7 | fibrillarin 1 | chr5:21294290-21296509 FORWARD LENGTH=308	4	6	10	9
AT5G26830.1	| Symbols: | Threonyl-tRNA synthetase | chr5:9437351-9441568 FORWARD LENGTH=709	4	5	10	9
AT4G25630.1	| Symbols: FIB2, ATFIB2 | fibrillarin 2 | chr4:13074239-13076205 FORWARD LENGTH=320	4	6	10	9
AT3G03960.1	| Symbols: | TCP-1/cpn60 chaperonin family protein | chr3:1024432-1027604 FORWARD LENGTH=549	2	6	10	9
AT2G47610.1	| Symbols: | Ribosomal protein L7Ae/L30e/S12e/Gadd45 family protein | chr2:19529854-19531401 FORWARD LENGTH=257	5	13	10	9
AT5G56500.1	| Symbols: | TCP-1/cpn60 chaperonin family protein | chr5:22874058-22876966 FORWARD LENGTH=597	4	9	10	8
AT5G51280.1	| Symbols: | DEAD-box protein abstrakt, putative | chr5:20841456-20843645 FORWARD LENGTH=591	5	5	10	8
AT5G18190.1	| Symbols: | Protein kinase family protein | chr5:6010215-6013724 REVERSE LENGTH=691	0	0	10	8
AT4G35090.1	| Symbols: CAT2 | catalase 2 | chr4:16700937-16703215 REVERSE LENGTH=492	3	8	10	8
AT2G33210.1	| Symbols: HSP60-2 | heat shock protein 60-2 | chr2:14075093-14078568 REVERSE LENGTH=585	6	6	10	8
AT5G19990.1	| Symbols: RPT6A, ATSUG1 | regulatory particle triple-A ATPase 6A | chr5:6752144-6754918 FORWARD LENGTH=419	4	4	10	7
AT4G38510.5	| Symbols: | ATPase, V1 complex, subunit B protein | chr4:18011155-18014897 REVERSE LENGTH=494	6	6	10	7
AT4G21150.1	| Symbols: HAP6 | ribophorin II (RPN2) family protein | chr4:11278646-11283599 FORWARD LENGTH=691	4	9	10	7
AT3G53500.2	| Symbols: RSZ32, RS2Z32, At-RS2Z | RNA-binding (RRM/RBD/RNP motifs) family protein with retrovirus zinc finger-like domain | chr3:19834557-19836507 REVERSE LENGTH=284	7	10	10	7
AT2G43770.1	| Symbols: | Transducin/WD40 repeat-like superfamily protein | chr2:18134272-18135303 REVERSE LENGTH=343	4	4	10	7
AT2G42200.1	| Symbols: SPL9, AtSPL9 | squamosa promoter binding protein-like 9 | chr2:17587601-17589451 FORWARD LENGTH=375	0	0	10	7
AT2G39800.1	| Symbols: P5CS1, ATP5CS | delta1-pyrroline-5-carboxylate synthase 1 | chr2:16598516-16602939 REVERSE LENGTH=717	0	2	10	7
AT1G75240.1	| Symbols: AtHB33, HB33, ZHD5 | homeobox protein 33 | chr1:28241576-28242505 FORWARD LENGTH=309	2	0	10	7
AT5G65540.1	| Symbols: | unknown protein; Has 6825 Blast hits to 3811 proteins in 289 species: Archae - 0; Bacteria - 184; Metazoa - 2139; Fungi - 760; Plants - 816; Viruses - 52; Other Eukaryotes - 2874 (source: NCBI BLink). | chr5:26195710-26198112 FORWARD LENGTH=605	0	0	10	6
AT3G60770.1	| Symbols: | Ribosomal protein S13/S15 | chr3:22460525-22461656 REVERSE LENGTH=151	4	6	10	6
AT3G01460.1	| Symbols: MBD9, ATMBD9 | methyl-CPG-binding domain 9 | chr3:173316-182038 FORWARD LENGTH=2176	0	0	10	6
AT2G48160.1	| Symbols: | Tudor/PWWP/MBT domain-containing protein | chr2:19689784-19696584 REVERSE LENGTH=1366	0	0	10	6
AT2G34040.1	| Symbols: | Apoptosis inhibitory protein 5 (API5) | chr2:14377957-14382246 REVERSE LENGTH=553	3	7	10	6
AT2G13370.1	| Symbols: CHR5 | chromatin remodeling 5 | chr2:5544601-5555543 REVERSE LENGTH=1724	0	0	10	6
AT1G75560.1	| Symbols: | zinc knuckle (CCHC-type) family protein | chr1:28371420-28372717 REVERSE LENGTH=257	5	8	10	6
AT1G64740.1	| Symbols: TUA1 | alpha-1 tubulin | chr1:24050114-24052296 FORWARD LENGTH=450	5	5	10	6
AT1G05950.1	| Symbols: | unknown protein; Has 50 Blast hits to 45 proteins in 14 species: Archae - 5; Bacteria - 0; Metazoa - 4; Fungi - 0; Plants - 34; Viruses - 0; Other Eukaryotes - 7 (source: NCBI BLink). | chr1:1804573-1807471 REVERSE LENGTH=627	0	0	10	6
AT5G67630.1	| Symbols: | P-loop containing nucleoside triphosphate hydrolases superfamily protein | chr5:26967535-26969306 REVERSE LENGTH=469	2	2	10	5
AT5G62270.2	| Symbols: | FUNCTIONS IN: molecular_function unknown; INVOLVED IN: biological_process unknown; LOCATED IN: cellular_component unknown; BEST Arabidopsis thaliana protein match is: mucin-related (TAIR:AT2G02880.1). | chr5:25012227-25014486 FORWARD LENGTH=420	0	6	10	5
AT3G52250.1	| Symbols: | Duplicated homeodomain-like superfamily protein | chr3:19376629-19383100 FORWARD LENGTH=1656	0	0	10	5
AT3G06010.1	| Symbols: ATCHR12 | Homeotic gene regulator | chr3:1802435-1807284 REVERSE LENGTH=1102	0	0	10	5
AT2G02560.1	| Symbols: CAND1, ATCAND1, ETA2, TIP120, HVE | cullin-associated and neddylation dissociated | chr2:690345-697342 FORWARD LENGTH=1219	0	0	10	5
AT4G27980.1	| Symbols: | Domain of unknown function (DUF3444) | chr4:13921677-13923374 FORWARD LENGTH=565	0	0	10	4
AT3G63460.1	| Symbols: | transducin family protein / WD-40 repeat family protein | chr3:23431009-23437241 REVERSE LENGTH=1104	0	5	10	4
AT4G04920.1	| Symbols: SFR6 | sensitive to freezing 6 | chr4:2497931-2504996 FORWARD LENGTH=1278	0	0	10	2
AT5G38430.1	| Symbols: | Ribulose bisphosphate carboxylase (small chain) family protein | chr5:15384350-15385155 REVERSE LENGTH=181	7	14	9	16
AT1G09140.1	| Symbols: ATSRP30, SR30, At-SR30 | SERINE-ARGININE PROTEIN 30 | chr1:2942887-2945818 REVERSE LENGTH=268	12	22	9	14
AT5G35530.1	| Symbols: | Ribosomal protein S3 family protein | chr5:13710355-13712192 REVERSE LENGTH=248	8	9	9	12
AT3G22380.2	| Symbols: TIC | time for coffee | chr3:7913181-7918967 FORWARD LENGTH=1555	0	0	9	12
AT3G53750.1	| Symbols: ACT3 | actin 3 | chr3:19915924-19917371 FORWARD LENGTH=377	0	7	9	11
AT2G37620.1	| Symbols: ACT1, AAc1 | actin 1 | chr2:15779761-15781241 FORWARD LENGTH=377	11	7	9	11
AT2G21660.1	| Symbols: ATGRP7, CCR2, GR-RBP7, GRP7 | cold, circadian rhythm, and rna binding 2 | chr2:9265477-9266316 REVERSE LENGTH=176	7	15	9	11
AT4G39680.1	| Symbols: | SAP domain-containing protein | chr4:18414604-18416938 REVERSE LENGTH=633	5	7	9	10
AT4G29270.1	| Symbols: | HAD superfamily, subfamily IIIB acid phosphatase | chr4:14423797-14424848 REVERSE LENGTH=256	8	11	9	10
AT4G25520.1	| Symbols: SLK1 | SEUSS-like 1 | chr4:13032450-13035803 REVERSE LENGTH=748	0	0	9	10
AT4G16250.1	| Symbols: PHYD | phytochrome D | chr4:9195602-9199486 REVERSE LENGTH=1164	3	0	9	10
AT3G48060.1	| Symbols: | BAH domain ;TFIIS helical bundle-like domain | chr3:17743234-17748372 REVERSE LENGTH=1611	0	2	9	10
AT2G09990.1	| Symbols: | Ribosomal protein S5 domain 2-like superfamily protein | chr2:3781442-3781882 FORWARD LENGTH=146	8	7	9	10
AT1G28420.1	| Symbols: HB-1 | homeobox-1 | chr1:9979936-9987460 FORWARD LENGTH=1705	0	0	9	10
AT5G58040.1	| Symbols: ATFIP1[V], FIPS5, ATFIPS5, FIP1[V] | homolog of yeast FIP1 [V] | chr5:23488865-23494000 FORWARD LENGTH=1196	12	7	9	9
AT5G55190.1	| Symbols: RAN3, ATRAN3 | RAN GTPase 3 | chr5:22392285-22393957 FORWARD LENGTH=221	8	11	9	9
AT5G20020.1	| Symbols: RAN2 | RAS-related GTP-binding nuclear protein 2 | chr5:6762817-6764381 FORWARD LENGTH=221	8	11	9	9
AT5G20010.1	| Symbols: RAN-1, RAN1, ATRAN1 | RAS-related nuclear protein-1 | chr5:6760364-6761747 FORWARD LENGTH=221	8	11	9	9
AT5G06160.1	| Symbols: ATO | splicing factor-related | chr5:1862623-1866298 REVERSE LENGTH=504	3	0	9	9
AT4G20360.1	| Symbols: ATRAB8D, ATRABE1B, RABE1b | RAB GTPase homolog E1B | chr4:10990036-10991466 FORWARD LENGTH=476	6	13	9	9
AT3G07780.1	| Symbols: OBE1 | Protein of unknown function (DUF1423) | chr3:2485104-2486876 FORWARD LENGTH=566	0	0	9	9
AT3G06650.1	| Symbols: ACLB-1 | ATP-citrate lyase B-1 | chr3:2079247-2082633 REVERSE LENGTH=608	4	6	9	9
AT2G15430.1	| Symbols: RBP36A, RPB35.5A, NRPB3, NRPD3, NRPE3A | DNA-directed RNA polymerase family protein | chr2:6733661-6735482 FORWARD LENGTH=319	2	0	9	9
AT1G35160.2	| Symbols: GF14 PHI | GF14 protein phi chain | chr1:12867264-12868514 FORWARD LENGTH=295	5	4	9	9
AT1G12900.1	| Symbols: GAPA-2 | glyceraldehyde 3-phosphate dehydrogenase A subunit 2 | chr1:4392634-4394283 REVERSE LENGTH=399	4	7	9	9
AT5G49460.1	| Symbols: ACLB-2 | ATP citrate lyase subunit B 2 | chr5:20055048-20058195 FORWARD LENGTH=608	4	7	9	8
AT4G39330.1	| Symbols: ATCAD9, CAD9 | cinnamyl alcohol dehydrogenase 9 | chr4:18291268-18292772 FORWARD LENGTH=360	7	7	9	8
AT4G38130.1	| Symbols: HD1, ATHD1, HDA1, RPD3A, HDA19, ATHDA19 | histone deacetylase 1 | chr4:17896493-17899057 REVERSE LENGTH=501	0	4	9	8
AT3G62870.1	| Symbols: | Ribosomal protein L7Ae/L30e/S12e/Gadd45 family protein | chr3:23242862-23244273 REVERSE LENGTH=256	5	10	9	8
AT3G09100.2	| Symbols: | mRNA capping enzyme family protein | chr3:2788435-2792913 REVERSE LENGTH=672	2	0	9	8
AT2G46610.1	| Symbols: RS31a, At-RS31a | RNA-binding (RRM/RBD/RNP motifs) family protein | chr2:19136769-19138492 REVERSE LENGTH=250	9	8	9	8
AT2G36160.1	| Symbols: | Ribosomal protein S11 family protein | chr2:15169925-15171159 FORWARD LENGTH=150	4	7	9	8
AT2G34160.1	| Symbols: | Alba DNA/RNA-binding protein | chr2:14426283-14427220 FORWARD LENGTH=130	6	11	9	8
AT2G16600.1	| Symbols: ROC3 | rotamase CYP 3 | chr2:7200862-7201383 FORWARD LENGTH=173	7	9	9	8
AT1G18450.1	| Symbols: ATARP4, ARP4 | actin-related protein 4 | chr1:6348199-6351766 FORWARD LENGTH=441	2	0	9	8
AT1G12270.1	| Symbols: Hop1 | stress-inducible protein, putative | chr1:4172105-4174575 FORWARD LENGTH=572	8	9	9	8
AT5G66760.1	| Symbols: SDH1-1 | succinate dehydrogenase 1-1 | chr5:26653776-26657224 FORWARD LENGTH=634	2	4	9	7
AT5G27640.2	| Symbols: TIF3B1, EIF3B, ATEIF3B-1, EIF3B-1, ATTIF3B1 | translation initiation factor 3B1 | chr5:9781207-9784759 REVERSE LENGTH=738	0	3	9	7
AT5G20000.1	| Symbols: | AAA-type ATPase family protein | chr5:6756915-6759550 FORWARD LENGTH=419	4	4	9	7
AT5G02530.1	| Symbols: | RNA-binding (RRM/RBD/RNP motifs) family protein | chr5:564332-565776 REVERSE LENGTH=292	4	2	9	7
AT4G29730.1	| Symbols: NFC5, MSI5 | nucleosome/chromatin assembly factor group C5 | chr4:14559255-14562522 REVERSE LENGTH=487	0	2	9	7
AT3G48430.1	| Symbols: REF6 | relative of early flowering 6 | chr3:17935609-17940456 FORWARD LENGTH=1360	0	0	9	7
AT3G13570.1	| Symbols: SCL30A, At-SCL30A | SC35-like splicing factor 30A | chr3:4429564-4431602 REVERSE LENGTH=262	6	10	9	7
AT2G47330.1	| Symbols: | P-loop containing nucleoside triphosphate hydrolases superfamily protein | chr2:19429083-19431617 REVERSE LENGTH=760	6	4	9	7
AT2G16940.2	| Symbols: | Splicing factor, CC1-like | chr2:7342869-7347052 REVERSE LENGTH=610	4	5	9	7
AT1G72370.1	| Symbols: P40, AP40, RP40, RPSAA | 40s ribosomal protein SA | chr1:27243148-27244842 REVERSE LENGTH=298	2	7	9	7
AT1G20760.1	| Symbols: | Calcium-binding EF hand family protein | chr1:7209515-7214773 FORWARD LENGTH=1019	7	10	9	7
AT1G07670.1	| Symbols: ATECA4, ECA4 | endomembrane-type CA-ATPase 4 | chr1:2370305-2374196 REVERSE LENGTH=1061	0	0	9	7
AT3G58570.1	| Symbols: | P-loop containing nucleoside triphosphate hydrolases superfamily protein | chr3:21657099-21660352 FORWARD LENGTH=646	3	0	9	6
AT3G44600.1	| Symbols: CYP71 | cyclophilin71 | chr3:16165368-16169201 REVERSE LENGTH=631	2	0	9	6
AT3G06670.2	| Symbols: | binding | chr3:2105908-2113136 REVERSE LENGTH=886	0	0	9	6
AT3G03380.1	| Symbols: DegP7 | DegP protease 7 | chr3:799720-808319 FORWARD LENGTH=1097	0	0	9	6
AT2G47470.1	| Symbols: ATPDIL2-1, UNE5, MEE30, PDI11, ATPDI11 | thioredoxin family protein | chr2:19481503-19483683 FORWARD LENGTH=361	7	5	9	6
AT2G39810.1	| Symbols: HOS1 | ubiquitin-protein ligases | chr2:16612941-16617802 FORWARD LENGTH=927	0	0	9	6
AT2G37550.1	| Symbols: ASP1, AGD7 | ARF-GAP domain 7 | chr2:15755544-15757456 REVERSE LENGTH=456	8	8	9	6
AT2G34480.1	| Symbols: | Ribosomal protein L18ae/LX family protein | chr2:14532916-14534161 REVERSE LENGTH=178	0	2	9	6
AT1G79830.4	| Symbols: GC5 | golgin candidate 5 | chr1:30028110-30033508 REVERSE LENGTH=976	6	8	9	6
AT5G62190.1	| Symbols: PRH75 | DEAD box RNA helicase (PRH75) | chr5:24980542-24983879 REVERSE LENGTH=671	0	0	9	5
AT5G13590.1	| Symbols: | unknown protein; Has 150 Blast hits to 121 proteins in 42 species: Archae - 0; Bacteria - 8; Metazoa - 80; Fungi - 5; Plants - 17; Viruses - 0; Other Eukaryotes - 40 (source: NCBI BLink). | chr5:4374718-4378647 REVERSE LENGTH=1168	0	0	9	5
AT5G07970.1	| Symbols: | dentin sialophosphoprotein-related | chr5:2544126-2547916 REVERSE LENGTH=1097	0	0	9	5
AT4G33010.1	| Symbols: AtGLDP1, GLDP1 | glycine decarboxylase P-protein 1 | chr4:15926852-15931150 REVERSE LENGTH=1037	3	5	9	5
AT4G05420.1	| Symbols: DDB1A | damaged DNA binding protein 1A | chr4:2746288-2752663 FORWARD LENGTH=1088	0	7	9	5
AT4G00100.1	| Symbols: ATRPS13A, RPS13, PFL2, RPS13A | ribosomal protein S13A | chr4:37172-38123 FORWARD LENGTH=151	4	7	9	5
AT3G02310.1	| Symbols: SEP2, AGL4 | K-box region and MADS-box transcription factor family protein | chr3:464554-466687 REVERSE LENGTH=250	0	0	9	5
AT2G42520.1	| Symbols: | P-loop containing nucleoside triphosphate hydrolases superfamily protein | chr2:17705382-17708744 FORWARD LENGTH=633	3	5	9	5
AT2G38040.1	| Symbols: CAC3 | acetyl Co-enzyme a carboxylase carboxyltransferase alpha subunit | chr2:15917612-15920749 FORWARD LENGTH=769	4	0	9	5
AT2G05250.1	| Symbols: | DNAJ heat shock N-terminal domain-containing protein | chr2:1913645-1915765 REVERSE LENGTH=706	0	0	9	5
AT2G05230.1	| Symbols: | DNAJ heat shock N-terminal domain-containing protein | chr2:1899818-1901938 REVERSE LENGTH=706	0	0	9	5
AT1G69830.1	| Symbols: ATAMY3, AMY3 | alpha-amylase-like 3 | chr1:26288518-26293003 REVERSE LENGTH=887	7	4	9	5
AT1G51710.1	| Symbols: UBP6, ATUBP6 | ubiquitin-specific protease 6 | chr1:19175805-19179894 REVERSE LENGTH=482	0	0	9	5
AT5G15800.2	| Symbols: SEP1, AGL2 | K-box region and MADS-box transcription factor family protein | chr5:5151594-5153767 REVERSE LENGTH=262	0	0	9	4
AT4G14920.1	| Symbols: | Acyl-CoA N-acyltransferase with RING/FYVE/PHD-type zinc finger protein | chr4:8531157-8535842 REVERSE LENGTH=1138	0	0	9	4
AT2G47620.1	| Symbols: ATSWI3A, CHB1, SWI3A | SWITCH/sucrose nonfermenting 3A | chr2:19532034-19534251 FORWARD LENGTH=512	0	0	9	4
AT2G18960.1	| Symbols: AHA1, PMA, OST2, HA1 | H(+)-ATPase 1 | chr2:8221858-8227268 FORWARD LENGTH=949	0	2	9	4
AT2G04865.1	| Symbols: | Aminotransferase-like, plant mobile domain family protein | chr2:1712149-1714599 FORWARD LENGTH=667	0	0	9	4
AT1G77470.1	| Symbols: RFC3, RFC5 | replication factor C subunit 3 | chr1:29112194-29114323 REVERSE LENGTH=369	0	0	9	4
AT1G33680.1	| Symbols: | KH domain-containing protein | chr1:12204056-12208282 FORWARD LENGTH=763	8	11	9	4
AT4G36130.1	| Symbols: | Ribosomal protein L2 family | chr4:17097613-17098656 FORWARD LENGTH=258	2	6	9	3
AT3G20010.1	| Symbols: | SNF2 domain-containing protein / helicase domain-containing protein / zinc finger protein-related | chr3:6971352-6976340 FORWARD LENGTH=1047	0	0	9	3
AT5G23880.1	| Symbols: EMB1265, CPSF100, ESP5, ATCPSF100 | cleavage and polyadenylation specificity factor 100 | chr5:8052550-8058147 FORWARD LENGTH=739	0	0	9	0
AT5G38480.1	| Symbols: GRF3, RCI1 | general regulatory factor 3 | chr5:15410277-15411285 FORWARD LENGTH=255	7	8	8	11
AT5G09650.1	| Symbols: AtPPa6, PPa6 | pyrophosphorylase 6 | chr5:2991331-2993117 REVERSE LENGTH=300	10	19	8	11
AT4G37930.1	| Symbols: SHM1, STM, SHMT1 | serine transhydroxymethyltransferase 1 | chr4:17831891-17834742 REVERSE LENGTH=517	10	9	8	10
AT3G15980.5	| Symbols: | Coatomer, beta' subunit | chr3:5412015-5418313 REVERSE LENGTH=930	5	5	8	10
AT3G04400.1	| Symbols: emb2171 | Ribosomal protein L14p/L23e family protein | chr3:1167339-1168308 FORWARD LENGTH=140	7	8	8	10
AT2G33370.1	| Symbols: | Ribosomal protein L14p/L23e family protein | chr2:14143718-14144644 REVERSE LENGTH=140	7	8	8	10
AT1G04480.1	| Symbols: | Ribosomal protein L14p/L23e family protein | chr1:1216110-1217257 FORWARD LENGTH=140	7	8	8	10
AT5G47210.1	| Symbols: | Hyaluronan / mRNA binding family | chr5:19169222-19171012 REVERSE LENGTH=357	7	13	8	9
AT3G24080.1	| Symbols: | KRR1 family protein | chr3:8695191-8697107 REVERSE LENGTH=638	8	23	8	9
AT2G33730.1	| Symbols: | P-loop containing nucleoside triphosphate hydrolases superfamily protein | chr2:14265679-14267880 REVERSE LENGTH=733	4	6	8	9
AT1G74060.1	| Symbols: | Ribosomal protein L6 family protein | chr1:27850033-27851299 REVERSE LENGTH=233	3	9	8	9
AT1G74050.1	| Symbols: | Ribosomal protein L6 family protein | chr1:27847256-27848680 REVERSE LENGTH=233	3	9	8	9
AT1G49240.1	| Symbols: ACT8 | actin 8 | chr1:18216539-18217947 FORWARD LENGTH=377	11	9	8	9
AT5G37020.1	| Symbols: ARF8, ATARF8 | auxin response factor 8 | chr5:14630151-14634106 FORWARD LENGTH=811	0	0	8	8
AT5G12110.1	| Symbols: | Glutathione S-transferase, C-terminal-like;Translation elongation factor EF1B/ribosomal protein S6 | chr5:3914483-3915732 FORWARD LENGTH=228	3	8	8	8
AT4G21670.1	| Symbols: CPL1, FRY2, ATCPL1 | C-terminal domain phosphatase-like 1 | chr4:11511511-11516922 FORWARD LENGTH=967	0	0	8	8
AT4G02570.1	| Symbols: ATCUL1, CUL1, AXR6 | cullin 1 | chr4:1129315-1133435 FORWARD LENGTH=738	0	0	8	8
AT3G07220.1	| Symbols: | SMAD/FHA domain-containing protein | chr3:2297968-2299407 FORWARD LENGTH=320	0	0	8	8
AT2G36530.1	| Symbols: LOS2, ENO2 | Enolase | chr2:15321081-15323786 REVERSE LENGTH=444	5	4	8	8
AT1G47128.1	| Symbols: RD21, RD21A | Granulin repeat cysteine protease family protein | chr1:17283139-17285609 REVERSE LENGTH=462	4	7	8	8
AT1G20200.1	| Symbols: EMB2719, HAP15 | PAM domain (PCI/PINT associated module) protein | chr1:7001409-7004154 REVERSE LENGTH=488	3	2	8	8
AT1G14320.1	| Symbols: SAC52, RPL10, RPL10A | Ribosomal protein L16p/L10e family protein | chr1:4888270-4889408 FORWARD LENGTH=220	4	3	8	8
AT1G09100.1	| Symbols: RPT5B | 26S proteasome AAA-ATPase subunit RPT5B | chr1:2936675-2939258 REVERSE LENGTH=423	2	5	8	8
AT5G25150.1	| Symbols: TAF5 | TBP-associated factor 5 | chr5:8677117-8682058 FORWARD LENGTH=669	0	0	8	7
AT4G24510.1	| Symbols: CER2, VC2, VC-2 | HXXXD-type acyl-transferase family protein | chr4:12660929-12662537 FORWARD LENGTH=421	2	5	8	7
AT4G21750.1	| Symbols: ATML1 | Homeobox-leucine zipper family protein / lipid-binding START domain-containing protein | chr4:11556965-11560243 FORWARD LENGTH=762	0	0	8	7
AT3G54170.1	| Symbols: ATFIP37, FIP37 | FKBP12 interacting protein 37 | chr3:20056848-20059396 FORWARD LENGTH=330	2	0	8	7
AT3G52580.1	| Symbols: | Ribosomal protein S11 family protein | chr3:19503324-19504701 FORWARD LENGTH=150	5	5	8	7
AT3G21060.1	| Symbols: | Transducin/WD40 repeat-like superfamily protein | chr3:7377822-7379942 FORWARD LENGTH=547	0	0	8	7
AT1G61620.1	| Symbols: | phosphoinositide binding | chr1:22737653-22739209 FORWARD LENGTH=310	2	2	8	7
AT1G26910.1	| Symbols: RPL10B | Ribosomal protein L16p/L10e family protein | chr1:9321709-9322813 FORWARD LENGTH=221	3	0	8	7
AT5G65730.1	| Symbols: XTH6 | xyloglucan endotransglucosylase/hydrolase 6 | chr5:26299080-26300290 FORWARD LENGTH=292	4	7	8	6
AT4G06634.1	| Symbols: | zinc finger (C2H2 type) family protein | chr4:3764499-3766439 REVERSE LENGTH=387	0	0	8	6
AT3G54610.1	| Symbols: HAT1, GCN5, HAG1, HAC3, HAG01, BGT | histone acetyltransferase of the GNAT family 1 | chr3:20213593-20217375 FORWARD LENGTH=568	0	0	8	6
AT3G49600.1	| Symbols: UBP26, SUP32, ATUBP26 | ubiquitin-specific protease 26 | chr3:18380942-18386662 REVERSE LENGTH=1067	0	0	8	6
AT3G43240.1	| Symbols: | ARID/BRIGHT DNA-binding domain-containing protein | chr3:15210032-15214440 REVERSE LENGTH=747	0	0	8	6
AT3G11400.2	| Symbols: EIF3G1, ATEIF3G1 | eukaryotic translation initiation factor 3G1 | chr3:3578536-3580366 FORWARD LENGTH=321	4	2	8	6
AT2G25760.2	| Symbols: | Protein kinase family protein | chr2:10985118-10988652 REVERSE LENGTH=676	0	0	8	6
AT2G22300.1	| Symbols: CAMTA3, SR1 | signal responsive 1 | chr2:9471599-9476472 FORWARD LENGTH=1032	0	0	8	6
AT1G56110.1	| Symbols: NOP56 | homolog of nucleolar protein NOP56 | chr1:20984544-20986893 REVERSE LENGTH=522	0	3	8	6
AT1G16350.1	| Symbols: | Aldolase-type TIM barrel family protein | chr1:5590951-5592872 FORWARD LENGTH=502	5	4	8	6
AT1G11860.1	| Symbols: | Glycine cleavage T-protein family | chr1:4001801-4003245 FORWARD LENGTH=408	2	3	8	6
AT5G56900.2	| Symbols: | CwfJ-like family protein / zinc finger (CCCH-type) family protein | chr5:23019750-23022670 REVERSE LENGTH=596	2	0	8	5
AT4G10760.1	| Symbols: EMB1706, MTA | mRNAadenosine methylase | chr4:6619947-6623312 REVERSE LENGTH=685	0	3	8	5
AT4G04890.1	| Symbols: PDF2 | protodermal factor 2 | chr4:2476970-2480090 REVERSE LENGTH=743	0	0	8	5
AT3G42660.1	| Symbols: | transducin family protein / WD-40 repeat family protein | chr3:14751280-14755701 FORWARD LENGTH=953	0	0	8	5
AT3G28730.1	| Symbols: ATHMG, SSRP1, NFD, HMG | high mobility group | chr3:10784954-10788498 FORWARD LENGTH=646	4	4	8	5
AT3G12680.1	| Symbols: HUA1 | floral homeotic protein (HUA1) | chr3:4025276-4028999 REVERSE LENGTH=524	0	0	8	5
AT3G09670.1	| Symbols: | Tudor/PWWP/MBT superfamily protein | chr3:2966637-2968817 FORWARD LENGTH=726	0	0	8	5
AT3G03340.1	| Symbols: UNE6 | LUC7 related protein | chr3:786439-789762 FORWARD LENGTH=402	4	0	8	5
AT2G36480.3	| Symbols: | ENTH/VHS family protein | chr2:15302567-15306274 REVERSE LENGTH=886	0	0	8	5
AT2G33150.1	| Symbols: PKT3, PED1, KAT2 | peroxisomal 3-ketoacyl-CoA thiolase 3 | chr2:14047814-14050983 REVERSE LENGTH=462	0	0	8	5
AT2G31970.1	| Symbols: RAD50, ATRAD50 | DNA repair-recombination protein (RAD50) | chr2:13600657-13608815 FORWARD LENGTH=1316	0	0	8	5
AT2G29560.1	| Symbols: ENOC | cytosolic enolase | chr2:12646635-12649694 FORWARD LENGTH=475	2	7	8	5
AT1G70320.1	| Symbols: UPL2 | ubiquitin-protein ligase 2 | chr1:26488745-26501281 REVERSE LENGTH=3658	0	0	8	5
AT1G60170.1	| Symbols: emb1220 | pre-mRNA processing ribonucleoprotein binding region-containing protein | chr1:22193008-22195177 FORWARD LENGTH=485	0	0	8	5
AT1G09620.1	| Symbols: | ATP binding;leucine-tRNA ligases;aminoacyl-tRNA ligases;nucleotide binding;ATP binding;aminoacyl-tRNA ligases | chr1:3113077-3116455 REVERSE LENGTH=1091	2	2	8	5
AT5G61020.1	| Symbols: ECT3 | evolutionarily conserved C-terminal region 3 | chr5:24557485-24559780 REVERSE LENGTH=495	3	8	8	4
AT5G55300.2	| Symbols: TOP1ALPHA | DNA topoisomerase I alpha | chr5:22424701-22429045 REVERSE LENGTH=933	0	0	8	4
AT5G17440.1	| Symbols: | LUC7 related protein | chr5:5749849-5753415 FORWARD LENGTH=404	3	0	8	4
AT5G09860.1	| Symbols: AtTHO1, THO1, AtHPR1, HPR1 | nuclear matrix protein-related | chr5:3066815-3070733 FORWARD LENGTH=599	0	4	8	4
AT3G19120.1	| Symbols: | PIF / Ping-Pong family of plant transposases | chr3:6609678-6611018 REVERSE LENGTH=446	0	0	8	4
AT2G22400.1	| Symbols: | S-adenosyl-L-methionine-dependent methyltransferases superfamily protein | chr2:9504823-9508788 REVERSE LENGTH=808	4	0	8	4
AT2G02740.1	| Symbols: ATWHY3, PTAC11, WHY3 | ssDNA-binding transcriptional regulator | chr2:769389-770993 FORWARD LENGTH=268	4	5	8	4
AT1G55860.1	| Symbols: UPL1 | ubiquitin-protein ligase 1 | chr1:20879900-20895393 REVERSE LENGTH=3930	0	0	8	4
AT1G14410.1	| Symbols: ATWHY1, PTAC1, WHY1 | ssDNA-binding transcriptional regulator | chr1:4929352-4930810 REVERSE LENGTH=263	0	10	8	4
AT5G10240.1	| Symbols: ASN3 | asparagine synthetase 3 | chr5:3212934-3216418 REVERSE LENGTH=578	0	0	8	3
AT4G32620.2	| Symbols: | Enhancer of polycomb-like transcription factor protein | chr4:15731968-15737222 FORWARD LENGTH=1540	0	0	8	3
AT4G30190.2	| Symbols: HA2 | H(+)-ATPase 2 | chr4:14770820-14775920 REVERSE LENGTH=981	0	2	8	3
AT4G26110.1	| Symbols: NAP1;1, ATNAP1;1 | nucleosome assembly protein1;1 | chr4:13232712-13235502 FORWARD LENGTH=372	2	4	8	3
AT2G41060.1	| Symbols: | RNA-binding (RRM/RBD/RNP motifs) family protein | chr2:17127138-17128493 FORWARD LENGTH=451	0	0	8	3
AT1G03910.2	| Symbols: | EXPRESSED IN: 24 plant structures; EXPRESSED DURING: 13 growth stages; CONTAINS InterPro DOMAIN/s: Cactin protein, cactus-binding domain, C-terminal (InterPro:IPR019134), Cactin, central region (InterPro:IPR018816); BEST Arabidopsis thaliana protein match is: unknown protein (TAIR:AT2G36815.2). | chr1:996432-1000231 FORWARD LENGTH=716	4	0	8	3
AT5G15810.1	| Symbols: | N2,N2-dimethylguanosine tRNA methyltransferase | chr5:5157798-5161121 FORWARD LENGTH=691	0	0	8	2
AT1G29350.1	| Symbols: | Kinase-related protein of unknown function (DUF1296) | chr1:10268761-10273613 REVERSE LENGTH=831	2	2	8	2
AT1G20370.1	| Symbols: | Pseudouridine synthase family protein | chr1:7051846-7053588 REVERSE LENGTH=549	0	0	8	2
AT3G18780.2	| Symbols: ACT2, DER1, LSR2, ENL2 | actin 2 | chr3:6475535-6476832 FORWARD LENGTH=377	0	9	8	0
AT3G02520.1	| Symbols: GRF7, GF14 NU | general regulatory factor 7 | chr3:526800-527915 REVERSE LENGTH=265	11	7	7	10
AT5G53620.1	| Symbols: | unknown protein; INVOLVED IN: biological_process unknown; EXPRESSED IN: 23 plant structures; EXPRESSED DURING: 13 growth stages; Has 28929 Blast hits to 19542 proteins in 1425 species: Archae - 211; Bacteria - 3079; Metazoa - 14558; Fungi - 2157; Plants - 966; Viruses - 80; Other Eukaryotes - 7878 (source: NCBI BLink). | chr5:21781217-21785061 FORWARD LENGTH=682	7	13	7	9
AT5G16050.1	| Symbols: GRF5, GF14 UPSILON | general regulatory factor 5 | chr5:5244008-5245402 REVERSE LENGTH=268	8	6	7	9
AT3G63400.1	| Symbols: | Cyclophilin-like peptidyl-prolyl cis-trans isomerase family protein | chr3:23412449-23415435 FORWARD LENGTH=570	6	6	7	9
AT2G21130.1	| Symbols: | Cyclophilin-like peptidyl-prolyl cis-trans isomerase family protein | chr2:9055619-9056143 REVERSE LENGTH=174	8	6	7	9
AT1G06230.1	| Symbols: GTE4 | global transcription factor group E4 | chr1:1907626-1910183 FORWARD LENGTH=766	0	0	7	9
AT4G24270.2	| Symbols: EMB140 | EMBRYO DEFECTIVE 140 | chr4:12581765-12587293 REVERSE LENGTH=817	0	0	7	8
AT3G25520.1	| Symbols: ATL5, PGY3, OLI5, RPL5A | ribosomal protein L5 | chr3:9269573-9271327 REVERSE LENGTH=301	2	6	7	8
AT1G79990.1	| Symbols: | structural molecules | chr1:30084522-30091949 FORWARD LENGTH=1135	2	3	7	8
AT1G23860.1	| Symbols: SRZ-21, SRZ21, RSZP21, RSZ21, At-RSZ21 | RS-containing zinc finger protein 21 | chr1:8428091-8429164 REVERSE LENGTH=187	4	8	7	8
AT5G64200.1	| Symbols: ATSC35, SC35, At-SC35 | ortholog of human splicing factor SC35 | chr5:25681849-25683553 REVERSE LENGTH=303	4	6	7	7
AT5G48300.1	| Symbols: ADG1, APS1 | ADP glucose pyrophosphorylase 1 | chr5:19570326-19572557 FORWARD LENGTH=520	4	8	7	7
AT5G30510.1	| Symbols: RPS1, ARRPS1 | ribosomal protein S1 | chr5:11619262-11621223 REVERSE LENGTH=416	3	5	7	7
AT5G24770.1	| Symbols: VSP2, ATVSP2 | vegetative storage protein 2 | chr5:8500713-8501844 REVERSE LENGTH=265	7	7	7	7
AT5G16270.1	| Symbols: ATRAD21.3, SYN4 | sister chromatid cohesion 1 protein 4 | chr5:5316783-5322330 FORWARD LENGTH=1031	3	4	7	7
AT4G39260.1	| Symbols: CCR1, ATGRP8, GR-RBP8, GRP8 | cold, circadian rhythm, and RNA binding 1 | chr4:18274166-18274958 REVERSE LENGTH=169	3	13	7	7
AT4G34870.1	| Symbols: ROC5, ATCYP1 | rotamase cyclophilin 5 | chr4:16614451-16614969 FORWARD LENGTH=172	7	6	7	7
AT3G24830.1	| Symbols: | Ribosomal protein L13 family protein | chr3:9064613-9065871 FORWARD LENGTH=206	0	4	7	7
AT1G52040.1	| Symbols: MBP1, ATMBP | myrosinase-binding protein 1 | chr1:19350595-19352578 REVERSE LENGTH=462	0	6	7	7
AT1G30620.1	| Symbols: HSR8, MUR4, UXE1 | NAD(P)-binding Rossmann-fold superfamily protein | chr1:10855496-10857970 FORWARD LENGTH=419	9	7	7	7
AT5G43940.2	| Symbols: HOT5 | GroES-like zinc-binding dehydrogenase family protein | chr5:17684265-17686379 FORWARD LENGTH=391	2	4	7	6
AT5G35210.1	| Symbols: | metalloendopeptidases;zinc ion binding;DNA binding | chr5:13474499-13482238 REVERSE LENGTH=1706	0	0	7	6
AT5G25780.1	| Symbols: EIF3B-2, EIF3B, ATEIF3B-2 | eukaryotic translation initiation factor 3B-2 | chr5:8973420-8976758 REVERSE LENGTH=714	0	3	7	6
AT5G17510.1	| Symbols: | unknown protein; BEST Arabidopsis thaliana protein match is: unknown protein (TAIR:AT3G03460.1); Has 1807 Blast hits to 1807 proteins in 277 species: Archae - 0; Bacteria - 0; Metazoa - 736; Fungi - 347; Plants - 385; Viruses - 0; Other Eukaryotes - 339 (source: NCBI BLink). | chr5:5770518-5772343 REVERSE LENGTH=369	0	0	7	6
AT5G15540.1	| Symbols: EMB2773, ATSCC2, SCC2 | PHD finger family protein | chr5:5047887-5057411 REVERSE LENGTH=1846	0	0	7	6
AT5G10270.1	| Symbols: CDKC;1 | cyclin-dependent kinase C;1 | chr5:3221715-3224674 REVERSE LENGTH=505	0	2	7	6
AT4G15000.1	| Symbols: | Ribosomal L27e protein family | chr4:8571896-8572303 FORWARD LENGTH=135	3	6	7	6
AT3G61240.1	| Symbols: | DEA(D/H)-box RNA helicase family protein | chr3:22666590-22669154 FORWARD LENGTH=498	2	2	7	6
AT3G16640.1	| Symbols: TCTP | translationally controlled tumor protein | chr3:5669709-5670729 REVERSE LENGTH=168	4	7	7	6
AT3G08580.1	| Symbols: AAC1 | ADP/ATP carrier 1 | chr3:2605706-2607030 REVERSE LENGTH=381	4	6	7	6
AT3G07050.1	| Symbols: | GTP-binding family protein | chr3:2229602-2232279 REVERSE LENGTH=582	0	0	7	6
AT1G73100.1	| Symbols: SUVH3, SDG19 | SU(VAR)3-9 homolog 3 | chr1:27491970-27493979 FORWARD LENGTH=669	0	0	7	6
AT1G67430.1	| Symbols: | Ribosomal protein L22p/L17e family protein | chr1:25262209-25263627 FORWARD LENGTH=175	3	5	7	6
AT1G63160.1	| Symbols: RFC2 | replication factor C 2 | chr1:23422068-23423771 REVERSE LENGTH=333	2	0	7	6
AT1G27400.1	| Symbols: | Ribosomal protein L22p/L17e family protein | chr1:9515230-9516725 FORWARD LENGTH=176	3	6	7	6
AT1G14740.1	| Symbols: | Protein of unknown function (DUF1423) | chr1:5075450-5077732 REVERSE LENGTH=733	0	0	7	6
AT5G51660.1	| Symbols: CPSF160, ATCPSF160 | cleavage and polyadenylation specificity factor 160 | chr5:20980250-20989268 FORWARD LENGTH=1442	0	0	7	5
AT4G28980.2	| Symbols: CDKF;1, CAK1AT | CDK-activating kinase 1AT | chr4:14288471-14290102 FORWARD LENGTH=479	2	7	7	5
AT4G22285.1	| Symbols: | Ubiquitin C-terminal hydrolases superfamily protein | chr4:11779063-11781898 REVERSE LENGTH=541	0	0	7	5
AT4G21280.2	| Symbols: PSBQ, PSBQA, PSBQ-1 | photosystem II subunit QA | chr4:11334446-11335587 FORWARD LENGTH=224	0	6	7	5
AT4G21100.1	| Symbols: DDB1B | damaged DNA binding protein 1B | chr4:11258916-11265309 REVERSE LENGTH=1088	0	2	7	5
AT4G10750.1	| Symbols: | Phosphoenolpyruvate carboxylase family protein | chr4:6618724-6619800 FORWARD LENGTH=358	5	10	7	5
AT3G55760.1	| Symbols: | unknown protein; LOCATED IN: chloroplast stroma, chloroplast; EXPRESSED IN: 16 plant structures; EXPRESSED DURING: 10 growth stages; BEST Arabidopsis thaliana protein match is: unknown protein (TAIR:AT1G42430.2); Has 176 Blast hits to 125 proteins in 40 species: Archae - 0; Bacteria - 3; Metazoa - 19; Fungi - 9; Plants - 81; Viruses - 0; Other Eukaryotes - 64 (source: NCBI BLink). | …	3	6	7	5
AT2G45640.1	| Symbols: SAP18, ATSAP18 | SIN3 associated polypeptide P18 | chr2:18799881-18801323 REVERSE LENGTH=152	4	2	7	5
AT2G44120.2	| Symbols: | Ribosomal protein L30/L7 family protein | chr2:18249227-18250417 REVERSE LENGTH=247	0	2	7	5
AT2G20330.1	| Symbols: | Transducin/WD40 repeat-like superfamily protein | chr2:8772888-8775518 REVERSE LENGTH=648	0	0	7	5
AT2G16390.1	| Symbols: DRD1, CHR35, DMS1 | SNF2 domain-containing protein / helicase domain-containing protein | chr2:7097638-7101182 FORWARD LENGTH=888	0	0	7	5
AT1G59900.1	| Symbols: AT-E1 ALPHA, E1 ALPHA | pyruvate dehydrogenase complex E1 alpha subunit | chr1:22051368-22053660 FORWARD LENGTH=389	4	2	7	5
AT1G33140.1	| Symbols: PGY2 | Ribosomal protein L6 family | chr1:12023360-12024502 FORWARD LENGTH=194	3	6	7	5
AT1G33120.1	| Symbols: | Ribosomal protein L6 family | chr1:12010986-12012223 FORWARD LENGTH=194	3	6	7	5
AT1G01090.1	| Symbols: PDH-E1 ALPHA | pyruvate dehydrogenase E1 alpha | chr1:47705-49166 REVERSE LENGTH=428	0	4	7	5
AT5G61460.1	| Symbols: MIM, ATRAD18, SMC6B | P-loop containing nucleoside triphosphate hydrolases superfamily protein | chr5:24714551-24721841 REVERSE LENGTH=1057	0	0	7	4
AT5G58230.1	| Symbols: MSI1, MEE70, ATMSI1 | Transducin/WD40 repeat-like superfamily protein | chr5:23556112-23557994 FORWARD LENGTH=424	2	0	7	4
AT5G48880.2	| Symbols: PKT2, KAT5 | peroxisomal 3-keto-acyl-CoA thiolase 2 | chr5:19814576-19817021 REVERSE LENGTH=457	2	0	7	4
AT5G03300.1	| Symbols: ADK2 | adenosine kinase 2 | chr5:796573-798997 FORWARD LENGTH=345	3	5	7	4
AT4G30200.2	| Symbols: VEL1, VIL2 | vernalization5/VIN3-like | chr4:14786852-14790070 REVERSE LENGTH=714	0	0	7	4
AT4G11150.1	| Symbols: TUF, emb2448, TUFF, VHA-E1 | vacuolar ATP synthase subunit E1 | chr4:6800091-6801696 FORWARD LENGTH=230	3	0	7	4
AT4G03020.1	| Symbols: | transducin family protein / WD-40 repeat family protein | chr4:1331704-1334472 REVERSE LENGTH=493	2	4	7	4
AT3G61140.1	| Symbols: FUS6, ATFUS6, CSN1, COP11, EMB78, ATSK31, SK31 | 26S proteasome, regulatory subunit Rpn7;Proteasome component (PCI) domain | chr3:22626335-22628895 FORWARD LENGTH=441	0	0	7	4
AT3G57300.2	| Symbols: INO80 | INO80 ortholog | chr3:21199612-21207635 FORWARD LENGTH=1540	0	0	7	4
AT3G52660.1	| Symbols: | RNA-binding (RRM/RBD/RNP motifs) family protein | chr3:19522598-19524735 FORWARD LENGTH=471	2	0	7	4
AT3G25840.1	| Symbols: | Protein kinase superfamily protein | chr3:9452993-9457446 REVERSE LENGTH=935	2	4	7	4
AT3G16980.1	| Symbols: NRPB9A, NRPD9A, NRPE9A | RNA polymerases M/15 Kd subunit | chr3:5794526-5795699 FORWARD LENGTH=114	0	2	7	4
AT3G05680.2	| Symbols: EMB2016 | embryo defective 2016 | chr3:1660802-1672015 REVERSE LENGTH=2152	0	0	7	4
AT2G33800.1	| Symbols: | Ribosomal protein S5 family protein | chr2:14300925-14302352 REVERSE LENGTH=303	4	3	7	4
AT2G32730.1	| Symbols: | 26S proteasome regulatory complex, non-ATPase subcomplex, Rpn2/Psmd1 subunit | chr2:13880189-13885464 FORWARD LENGTH=1004	0	0	7	4
AT2G23350.1	| Symbols: PAB4, PABP4 | poly(A) binding protein 4 | chr2:9943209-9946041 FORWARD LENGTH=662	3	6	7	4
AT1G63020.1	| Symbols: NRPD1A, POL IVA, SDE4, NRPD1, SMD2 | nuclear RNA polymerase D1A | chr1:23355329-23361126 REVERSE LENGTH=1453	0	0	7	4
AT1G52570.1	| Symbols: PLDALPHA2 | phospholipase D alpha 2 | chr1:19583940-19586551 REVERSE LENGTH=810	2	0	7	4
AT1G09340.1	| Symbols: CRB, CSP41B, HIP1.3 | chloroplast RNA binding | chr1:3015473-3018035 FORWARD LENGTH=378	3	8	7	4
AT5G49880.1	| Symbols: | mitotic checkpoint family protein | chr5:20282305-20287775 FORWARD LENGTH=726	0	2	7	3
AT5G40490.1	| Symbols: | RNA-binding (RRM/RBD/RNP motifs) family protein | chr5:16225483-16227423 FORWARD LENGTH=423	4	3	7	3
AT4G31880.1	| Symbols: | LOCATED IN: cytosol, chloroplast; EXPRESSED IN: 24 plant structures; EXPRESSED DURING: 14 growth stages; BEST Arabidopsis thaliana protein match is: Tudor/PWWP/MBT superfamily protein (TAIR:AT1G15940.1); Has 137162 Blast hits to 70781 proteins in 2973 species: Archae - 289; Bacteria - 24182; Metazoa - 56725; Fungi - 20130; Plants - 6559; Viruses - 758; Other Eukaryotes - 28519 (sourc…	0	0	7	3
AT4G22350.2	| Symbols: | Ubiquitin C-terminal hydrolases superfamily protein | chr4:11804073-11806939 REVERSE LENGTH=539	0	0	7	3
AT3G55610.1	| Symbols: P5CS2 | delta 1-pyrroline-5-carboxylate synthase 2 | chr3:20624278-20628989 REVERSE LENGTH=726	0	2	7	3
AT2G41840.1	| Symbols: | Ribosomal protein S5 family protein | chr2:17460016-17461398 REVERSE LENGTH=285	2	4	7	3
AT1G33240.1	| Symbols: AT-GTL1, AT-GTL2, GTL1 | GT-2-like 1 | chr1:12051859-12054320 REVERSE LENGTH=669	0	0	7	3
AT5G60040.2	| Symbols: NRPC1 | nuclear RNA polymerase C1 | chr5:24173590-24183269 FORWARD LENGTH=1391	0	0	7	2
AT4G15180.1	| Symbols: SDG2, ATXR3 | SET domain protein 2 | chr4:8651999-8662178 FORWARD LENGTH=2335	0	0	7	2
AT3G62530.1	| Symbols: | ARM repeat superfamily protein | chr3:23132219-23133121 FORWARD LENGTH=221	2	0	7	2
AT3G44530.1	| Symbols: HIRA | homolog of histone chaperone HIRA | chr3:16116026-16121247 FORWARD LENGTH=1058	0	0	7	2
AT1G29370.1	| Symbols: | Kinase-related protein of unknown function (DUF1296) | chr1:10278080-10283024 REVERSE LENGTH=831	2	2	7	2
AT1G19880.1	| Symbols: | Regulator of chromosome condensation (RCC1) family protein | chr1:6900648-6903818 REVERSE LENGTH=538	0	2	7	2
AT3G01320.1	| Symbols: SNL1 | SIN3-like 1 | chr3:106730-113197 FORWARD LENGTH=1372	0	0	7	0
AT2G44950.1	| Symbols: RDO4, HUB1 | histone mono-ubiquitination 1 | chr2:18542602-18548247 REVERSE LENGTH=878	0	0	7	0
AT3G18130.1	| Symbols: RACK1C_AT | receptor for activated C kinase 1C | chr3:6211109-6212371 REVERSE LENGTH=326	6	8	6	10
AT4G17390.1	| Symbols: | Ribosomal protein L23/L15e family protein | chr4:9714407-9715545 REVERSE LENGTH=204	2	7	6	9
AT4G16720.1	| Symbols: | Ribosomal protein L23/L15e family protein | chr4:9400156-9401315 REVERSE LENGTH=204	2	7	6	9
AT1G76320.1	| Symbols: FRS4 | FAR1-related sequence 4 | chr1:28631404-28633886 FORWARD LENGTH=732	0	0	6	9
AT1G48630.1	| Symbols: RACK1B_AT | receptor for activated C kinase 1B | chr1:17981977-17983268 REVERSE LENGTH=326	7	7	6	9
AT5G64960.1	| Symbols: CDKC2, CDKC;2 | cyclin dependent kinase group C2 | chr5:25955497-25958427 FORWARD LENGTH=513	0	0	6	8
AT5G22650.1	| Symbols: HD2B, HDT02, HDT2, ATHD2B, HDA4, HD2, ATHD2 | histone deacetylase 2B | chr5:7534120-7536054 FORWARD LENGTH=306	5	7	6	8
AT4G34200.1	| Symbols: EDA9 | D-3-phosphoglycerate dehydrogenase | chr4:16374041-16376561 REVERSE LENGTH=603	3	5	6	8
AT3G04120.1	| Symbols: GAPC, GAPC-1, GAPC1 | glyceraldehyde-3-phosphate dehydrogenase C subunit 1 | chr3:1081077-1083131 FORWARD LENGTH=338	3	4	6	8
AT1G15910.1	| Symbols: | XH/XS domain-containing protein | chr1:5465951-5468723 FORWARD LENGTH=634	0	0	6	8
AT1G13440.1	| Symbols: GAPC-2, GAPC2 | glyceraldehyde-3-phosphate dehydrogenase C2 | chr1:4608465-4610494 REVERSE LENGTH=338	3	5	6	8
AT5G43010.1	| Symbols: RPT4A | regulatory particle triple-A ATPase 4A | chr5:17248563-17251014 REVERSE LENGTH=399	2	5	6	7
AT5G39740.1	| Symbols: OLI7, RPL5B | ribosomal protein L5 B | chr5:15903365-15905185 FORWARD LENGTH=301	2	6	6	7
AT5G27770.1	| Symbols: | Ribosomal L22e protein family | chr5:9836166-9837113 FORWARD LENGTH=124	3	5	6	7
AT4G29040.1	| Symbols: RPT2a | regulatory particle AAA-ATPase 2A | chr4:14312369-14314386 FORWARD LENGTH=443	4	5	6	7
AT3G53740.2	| Symbols: | Ribosomal protein L36e family protein | chr3:19913921-19914813 REVERSE LENGTH=112	2	5	6	7
AT3G05560.1	| Symbols: | Ribosomal L22e protein family | chr3:1614641-1615204 FORWARD LENGTH=124	3	6	6	7
AT1G66580.1	| Symbols: SAG24, RPL10C | senescence associated gene 24 | chr1:24839208-24840439 FORWARD LENGTH=221	0	0	6	7
AT1G65660.1	| Symbols: SMP1 | Pre-mRNA splicing Prp18-interacting factor | chr1:24418295-24421231 REVERSE LENGTH=535	3	0	6	7
AT1G45000.1	| Symbols: | AAA-type ATPase family protein | chr1:17009220-17011607 FORWARD LENGTH=399	2	4	6	7
ATCG00800.1	| Symbols: | structural constituent of ribosome | chrC:82826-83482 REVERSE LENGTH=218	4	3	6	6
AT5G66680.1	| Symbols: DGL1 | dolichyl-diphosphooligosaccharide-protein glycosyltransferase 48kDa subunit family protein | chr5:26617840-26620581 REVERSE LENGTH=437	2	5	6	6
AT5G47770.1	| Symbols: FPS1 | farnesyl diphosphate synthase 1 | chr5:19345297-19347415 FORWARD LENGTH=384	5	0	6	6
AT5G42970.1	| Symbols: COP8, FUS4, EMB134, COP14, CSN4, FUS8, ATS4 | Proteasome component (PCI) domain protein | chr5:17237470-17240649 REVERSE LENGTH=397	0	0	6	6
AT5G13480.2	| Symbols: FY | Transducin/WD40 repeat-like superfamily protein | chr5:4326638-4331506 REVERSE LENGTH=653	0	0	6	6
AT4G37910.1	| Symbols: mtHsc70-1 | mitochondrial heat shock protein 70-1 | chr4:17825368-17828099 REVERSE LENGTH=682	7	4	6	6
AT4G27090.1	| Symbols: | Ribosomal protein L14 | chr4:13594104-13595187 REVERSE LENGTH=134	5	7	6	6
AT4G02930.1	| Symbols: | GTP binding Elongation factor Tu family protein | chr4:1295751-1298354 REVERSE LENGTH=454	3	4	6	6
AT3G61150.1	| Symbols: HDG1, HD-GL2-1 | homeodomain GLABROUS 1 | chr3:22630769-22634875 FORWARD LENGTH=808	0	0	6	6
AT3G52300.1	| Symbols: ATPQ | ATP synthase D chain, mitochondrial | chr3:19396689-19398119 FORWARD LENGTH=168	7	6	6	6
AT3G49910.1	| Symbols: | Translation protein SH3-like family protein | chr3:18504311-18504751 FORWARD LENGTH=146	4	6	6	6
AT3G01500.2	| Symbols: CA1 | carbonic anhydrase 1 | chr3:194853-197873 REVERSE LENGTH=347	2	8	6	6
AT2G32060.1	| Symbols: | Ribosomal protein L7Ae/L30e/S12e/Gadd45 family protein | chr2:13639228-13640104 REVERSE LENGTH=144	3	8	6	6
AT2G20140.1	| Symbols: | AAA-type ATPase family protein | chr2:8692736-8694837 FORWARD LENGTH=443	4	5	6	6
AT1G27650.1	| Symbols: ATU2AF35A | U2 snRNP auxiliary factor small subunit, putative | chr1:9615152-9616042 FORWARD LENGTH=296	3	6	6	6
AT1G24020.1	| Symbols: MLP423 | MLP-like protein 423 | chr1:8500653-8501458 REVERSE LENGTH=155	3	4	6	6
AT1G20630.1	| Symbols: CAT1 | catalase 1 | chr1:7146812-7149609 FORWARD LENGTH=492	2	6	6	6
ATCG00380.1	| Symbols: RPS4 | chloroplast ribosomal protein S4 | chrC:45223-45828 REVERSE LENGTH=201	0	5	6	5
AT5G61150.1	| Symbols: VIP4 | leo1-like family protein | chr5:24603846-24607528 REVERSE LENGTH=625	0	5	6	5
AT5G59950.5	| Symbols: | RNA-binding (RRM/RBD/RNP motifs) family protein | chr5:24140235-24141504 FORWARD LENGTH=245	2	5	6	5
AT5G58470.1	| Symbols: TAF15b | TBP-associated factor 15B | chr5:23638566-23640854 REVERSE LENGTH=422	4	3	6	5
AT5G57580.1	| Symbols: | Calmodulin-binding protein | chr5:23314994-23317683 REVERSE LENGTH=647	0	0	6	5
AT5G24280.1	| Symbols: GMI1 | gamma-irradiation and mitomycin c induced 1 | chr5:8251378-8261401 REVERSE LENGTH=1598	0	0	6	5
AT4G30800.1	| Symbols: | Nucleic acid-binding, OB-fold-like protein | chr4:15001216-15002392 FORWARD LENGTH=159	2	6	6	5
AT4G16265.1	| Symbols: NRPB9B, NRPD9B, NRPE9B | RNA polymerases M/15 Kd subunit | chr4:9202529-9203975 REVERSE LENGTH=114	2	2	6	5
AT4G03090.1	| Symbols: | sequence-specific DNA binding;sequence-specific DNA binding transcription factors | chr4:1366495-1370937 REVERSE LENGTH=913	0	0	6	5
AT3G62330.1	| Symbols: | Zinc knuckle (CCHC-type) family protein | chr3:23063329-23065419 REVERSE LENGTH=479	2	8	6	5
AT3G60850.1	| Symbols: | unknown protein; FUNCTIONS IN: molecular_function unknown; INVOLVED IN: biological_process unknown; LOCATED IN: cellular_component unknown; EXPRESSED IN: 22 plant structures; EXPRESSED DURING: 11 growth stages; Has 42 Blast hits to 42 proteins in 12 species: Archae - 0; Bacteria - 0; Metazoa - 4; Fungi - 0; Plants - 37; Viruses - 0; Other Eukaryotes - 1 (source: NCBI BLink). | chr3:2…	0	0	6	5
AT3G22230.1	| Symbols: | Ribosomal L27e protein family | chr3:7844136-7844543 REVERSE LENGTH=135	3	6	6	5
AT2G37220.1	| Symbols: | RNA-binding (RRM/RBD/RNP motifs) family protein | chr2:15634980-15636331 REVERSE LENGTH=289	5	4	6	5
AT2G33610.1	| Symbols: ATSWI3B, CHB2, SWI3B | switch subunit 3 | chr2:14229023-14231149 FORWARD LENGTH=469	2	0	6	5
AT2G03640.3	| Symbols: | Nuclear transport factor 2 (NTF2) family protein with RNA binding (RRM-RBD-RNP motifs) domain | chr2:1104525-1106418 REVERSE LENGTH=454	3	3	6	5
AT1G53720.1	| Symbols: ATCYP59, CYP59 | cyclophilin 59 | chr1:20057012-20059508 FORWARD LENGTH=506	3	2	6	5
AT1G44910.1	| Symbols: ATPRP40A, PRP40A | pre-mRNA-processing protein 40A | chr1:16975930-16982818 FORWARD LENGTH=958	5	0	6	5
AT1G24260.2	| Symbols: SEP3, AGL9 | K-box region and MADS-box transcription factor family protein | chr1:8593790-8595862 REVERSE LENGTH=251	0	2	6	5
AT5G55160.2	| Symbols: SUM2, SUMO 2, SUMO2, ATSUMO2 | small ubiquitin-like modifier 2 | chr5:22383747-22384772 REVERSE LENGTH=116	2	0	6	4
AT5G54160.1	| Symbols: ATOMT1, OMT1 | O-methyltransferase 1 | chr5:21982075-21984167 FORWARD LENGTH=363	0	4	6	4
AT5G42820.2	| Symbols: ATU2AF35B, U2AF35B | Zinc finger C-x8-C-x5-C-x3-H type family protein | chr5:17170445-17171296 REVERSE LENGTH=283	2	4	6	4
AT5G23740.1	| Symbols: RPS11-BETA | ribosomal protein S11-beta | chr5:8008251-8009330 REVERSE LENGTH=159	2	7	6	4
AT5G04430.2	| Symbols: BTR1, BTR1L | binding to TOMV RNA 1L (long form) | chr5:1250602-1253523 REVERSE LENGTH=334	4	2	6	4
AT4G32720.1	| Symbols: AtLa1, La1 | La protein 1 | chr4:15787313-15789683 FORWARD LENGTH=433	0	2	6	4
AT4G23860.1	| Symbols: | PHD finger protein-related | chr4:12409336-12411336 FORWARD LENGTH=452	2	0	6	4
AT4G15880.1	| Symbols: ESD4, ATESD4 | Cysteine proteinases superfamily protein | chr4:9012769-9015797 FORWARD LENGTH=489	0	0	6	4
AT4G01310.1	| Symbols: | Ribosomal L5P family protein | chr4:544166-545480 REVERSE LENGTH=262	0	0	6	4
AT3G53430.1	| Symbols: | Ribosomal protein L11 family protein | chr3:19809895-19810395 REVERSE LENGTH=166	0	2	6	4
AT3G22330.1	| Symbols: PMH2, ATRH53 | putative mitochondrial RNA helicase 2 | chr3:7892641-7895145 FORWARD LENGTH=616	4	2	6	4
AT3G20630.1	| Symbols: UBP14, TTN6, ATUBP14, PER1 | ubiquitin-specific protease 14 | chr3:7203001-7208340 REVERSE LENGTH=797	0	2	6	4
AT3G18640.1	| Symbols: | Zinc finger C-x8-C-x5-C-x3-H type family protein | chr3:6413617-6415829 REVERSE LENGTH=676	2	0	6	4
AT3G18165.1	| Symbols: MOS4 | modifier of snc1,4 | chr3:6223248-6225076 FORWARD LENGTH=253	0	0	6	4
AT2G41620.1	| Symbols: | Nucleoporin interacting component (Nup93/Nic96-like) family protein | chr2:17350419-17354997 REVERSE LENGTH=861	0	0	6	4
AT2G38230.1	| Symbols: ATPDX1.1, PDX1.1 | pyridoxine biosynthesis 1.1 | chr2:16011475-16012404 FORWARD LENGTH=309	5	5	6	4
AT2G37190.1	| Symbols: | Ribosomal protein L11 family protein | chr2:15619559-15620059 REVERSE LENGTH=166	0	2	6	4
AT2G25560.1	| Symbols: | DNAJ heat shock N-terminal domain-containing protein | chr2:10881790-10883760 FORWARD LENGTH=656	0	0	6	4
AT1G76510.3	| Symbols: | ARID/BRIGHT DNA-binding domain-containing protein | chr1:28708681-28712498 REVERSE LENGTH=493	0	0	6	4
AT1G54080.2	| Symbols: UBP1A | oligouridylate-binding protein 1A | chr1:20183923-20186824 REVERSE LENGTH=430	0	0	6	4
AT1G35720.1	| Symbols: ANNAT1, OXY5, ATOXY5 | annexin 1 | chr1:13225304-13226939 FORWARD LENGTH=317	9	8	6	4
AT1G22300.1	| Symbols: GRF10, 14-3-3EPSILON, GF14 EPSILON | general regulatory factor 10 | chr1:7879146-7881103 REVERSE LENGTH=254	4	2	6	4
AT1G17130.2	| Symbols: | Family of unknown function (DUF572) | chr1:5854264-5856472 FORWARD LENGTH=338	0	0	6	4
AT1G13940.1	| Symbols: | Plant protein of unknown function (DUF863) | chr1:4762703-4765923 REVERSE LENGTH=1005	0	0	6	4
AT1G03280.1	| Symbols: | Transcription factor TFIIE, alpha subunit | chr1:803635-806758 FORWARD LENGTH=479	0	0	6	4
AT5G60600.1	| Symbols: GCPE, ISPG, CSB3, CLB4, HDS | 4-hydroxy-3-methylbut-2-enyl diphosphate synthase | chr5:24359447-24363274 FORWARD LENGTH=741	0	2	6	3
AT5G14250.1	| Symbols: COP13, CSN3, FUS11 | Proteasome component (PCI) domain protein | chr5:4597970-4600561 FORWARD LENGTH=429	0	0	6	3
AT5G04940.1	| Symbols: SUVH1 | SU(VAR)3-9 homolog 1 | chr5:1454616-1456628 REVERSE LENGTH=670	0	0	6	3
AT4G38630.1	| Symbols: RPN10, MCB1, ATMCB1, MBP1 | regulatory particle non-ATPase 10 | chr4:18057357-18059459 REVERSE LENGTH=386	4	2	6	3
AT3G23900.1	| Symbols: | RNA recognition motif (RRM)-containing protein | chr3:8631941-8635852 REVERSE LENGTH=987	4	4	6	3
AT3G16470.1	| Symbols: JR1 | Mannose-binding lectin superfamily protein | chr3:5596096-5597709 REVERSE LENGTH=451	3	7	6	3
AT3G16000.1	| Symbols: MFP1 | MAR binding filament-like protein 1 | chr3:5431041-5433613 REVERSE LENGTH=726	4	8	6	3
AT3G14600.1	| Symbols: | Ribosomal protein L18ae/LX family protein | chr3:4910773-4911933 FORWARD LENGTH=178	0	0	6	3
AT3G14100.1	| Symbols: | RNA-binding (RRM/RBD/RNP motifs) family protein | chr3:4673027-4675950 FORWARD LENGTH=427	0	0	6	3
AT3G13930.1	| Symbols: | Dihydrolipoamide acetyltransferase, long form protein | chr3:4596240-4600143 FORWARD LENGTH=539	0	4	6	3
AT3G07770.1	| Symbols: Hsp89.1, AtHsp90.6, AtHsp90-6 | HEAT SHOCK PROTEIN 89.1 | chr3:2479611-2483970 FORWARD LENGTH=799	5	5	6	3
AT3G05420.2	| Symbols: ACBP4 | acyl-CoA binding protein 4 | chr3:1561880-1567047 FORWARD LENGTH=669	6	6	6	3
AT2G44160.1	| Symbols: MTHFR2 | methylenetetrahydrofolate reductase 2 | chr2:18262301-18265185 FORWARD LENGTH=594	2	3	6	3
AT2G05920.1	| Symbols: | Subtilase family protein | chr2:2269831-2272207 REVERSE LENGTH=754	4	4	6	3
AT1G65960.2	| Symbols: GAD2 | glutamate decarboxylase 2 | chr1:24552094-24557253 FORWARD LENGTH=494	0	3	6	3
AT1G35580.1	| Symbols: CINV1 | cytosolic invertase 1 | chr1:13122460-13124808 REVERSE LENGTH=551	6	7	6	3
AT1G33410.1	| Symbols: SAR1, NUP160, ATNUP160 | SUPPRESSOR OF AUXIN RESISTANCE1 | chr1:12109769-12118828 REVERSE LENGTH=1504	0	0	6	3
AT1G21750.1	| Symbols: ATPDIL1-1, ATPDI5, PDI5, PDIL1-1 | PDI-like 1-1 | chr1:7645767-7648514 FORWARD LENGTH=501	7	8	6	3
AT1G20910.1	| Symbols: | ARID/BRIGHT DNA-binding domain-containing protein | chr1:7277209-7280635 REVERSE LENGTH=398	0	0	6	3
AT1G10840.1	| Symbols: TIF3H1 | translation initiation factor 3 subunit H1 | chr1:3607885-3610299 REVERSE LENGTH=337	3	2	6	3
ATMG00090.1	| Symbols: | structural constituent of ribosome;protein binding | chrM:25482-28733 REVERSE LENGTH=556	0	10	6	2
AT5G35910.1	| Symbols: | Polynucleotidyl transferase, ribonuclease H fold protein with HRDC domain | chr5:14029871-14035405 REVERSE LENGTH=870	0	0	6	2
AT5G22330.1	| Symbols: ATTIP49A, RIN1 | P-loop containing nucleoside triphosphate hydrolases superfamily protein | chr5:7391026-7394071 REVERSE LENGTH=458	0	0	6	2
AT5G04420.1	| Symbols: | Galactose oxidase/kelch repeat superfamily protein | chr5:1246867-1249455 REVERSE LENGTH=514	0	5	6	2
AT4G17520.1	| Symbols: | Hyaluronan / mRNA binding family | chr4:9771496-9773313 FORWARD LENGTH=360	3	5	6	2
AT4G00660.2	| Symbols: RH8, ATRH8 | RNAhelicase-like 8 | chr4:274638-277438 FORWARD LENGTH=505	2	2	6	2
AT3G11540.1	| Symbols: SPY | Tetratricopeptide repeat (TPR)-like superfamily protein | chr3:3632842-3637547 FORWARD LENGTH=914	0	0	6	2
AT1G73460.1	| Symbols: | Protein kinase superfamily protein | chr1:27620122-27624899 FORWARD LENGTH=1169	3	3	6	2
AT1G70770.1	| Symbols: | Protein of unknown function DUF2359, transmembrane | chr1:26688622-26691185 REVERSE LENGTH=610	0	2	6	2
AT1G64520.1	| Symbols: RPN12a | regulatory particle non-ATPase 12A | chr1:23956459-23958120 FORWARD LENGTH=267	0	0	6	2
AT1G30460.1	| Symbols: CPSF30, ATCPSF30 | cleavage and polyadenylation specificity factor 30 | chr1:10771469-10775323 REVERSE LENGTH=631	0	0	6	2
AT1G29965.1	| Symbols: | Ribosomal protein L18ae/LX family protein | chr1:10498458-10499373 REVERSE LENGTH=178	0	0	6	2
AT1G25490.1	| Symbols: RCN1, REGA, ATB BETA BETA, EER1 | ARM repeat superfamily protein | chr1:8951700-8954899 FORWARD LENGTH=588	0	0	6	2
AT1G12920.1	| Symbols: ERF1-2 | eukaryotic release factor 1-2 | chr1:4396555-4397859 REVERSE LENGTH=434	2	0	6	2
AT1G04410.1	| Symbols: | Lactate/malate dehydrogenase family protein | chr1:1189418-1191267 REVERSE LENGTH=332	3	2	6	2
AT4G34450.1	| Symbols: | coatomer gamma-2 subunit, putative / gamma-2 coat protein, putative / gamma-2 COP, putative | chr4:16471956-16476795 FORWARD LENGTH=886	0	0	6	0
AT4G32910.1	| Symbols: | CONTAINS InterPro DOMAIN/s: Nuclear pore complex protein, Nucleoporin Nup85-like (InterPro:IPR011502); Has 30201 Blast hits to 17322 proteins in 780 species: Archae - 12; Bacteria - 1396; Metazoa - 17338; Fungi - 3422; Plants - 5037; Viruses - 0; Other Eukaryotes - 2996 (source: NCBI BLink). | chr4:15881364-15885210 FORWARD LENGTH=716	0	0	6	0
AT4G16430.1	| Symbols: | basic helix-loop-helix (bHLH) DNA-binding superfamily protein | chr4:9267599-9269002 FORWARD LENGTH=467	0	0	6	0
AT4G12610.2	| Symbols: RAP74, ATRAP74 | transcription activators;DNA binding;RNA polymerase II transcription factors;catalytics;transcription initiation factors | chr4:7455565-7458318 FORWARD LENGTH=506	0	0	6	0
AT3G44320.1	| Symbols: NIT3, AtNIT3 | nitrilase 3 | chr3:15993419-15995493 FORWARD LENGTH=346	0	4	6	0
AT3G11830.1	| Symbols: | TCP-1/cpn60 chaperonin family protein | chr3:3732734-3736156 FORWARD LENGTH=557	0	0	6	0
AT1G30580.1	| Symbols: | GTP binding | chr1:10831953-10835454 REVERSE LENGTH=394	0	0	6	0
AT1G29970.2	| Symbols: RPL18AA | 60S ribosomal protein L18A-1 | chr1:10498458-10501311 REVERSE LENGTH=312	0	0	6	0
AT1G14900.1	| Symbols: HMGA | high mobility group A | chr1:5138665-5139353 REVERSE LENGTH=204	0	0	6	0
AT5G62300.1	| Symbols: | Ribosomal protein S10p/S20e family protein | chr5:25021388-25022235 REVERSE LENGTH=124	0	6	5	9
AT3G45030.1	| Symbols: | Ribosomal protein S10p/S20e family protein | chr3:16471606-16472312 REVERSE LENGTH=124	0	6	5	9
AT5G52640.1	| Symbols: HSP81-1, ATHS83, HSP81.1, HSP83, ATHSP90.1, AtHsp90-1, HSP90.1 | heat shock protein 90.1 | chr5:21352542-21355147 FORWARD LENGTH=705	8	6	5	8
AT4G16420.1	| Symbols: ADA2B, PRZ1 | homolog of yeast ADA2 2B | chr4:9262805-9265775 REVERSE LENGTH=487	0	0	5	8
AT4G09800.1	| Symbols: RPS18C | S18 ribosomal protein | chr4:6173818-6174963 FORWARD LENGTH=152	2	4	5	8
AT3G15000.1	| Symbols: | cobalt ion binding | chr3:5050321-5052121 FORWARD LENGTH=395	4	4	5	8
AT1G34030.1	| Symbols: | Ribosomal protein S13/S18 family | chr1:12370285-12371465 REVERSE LENGTH=152	2	4	5	8
AT1G22780.1	| Symbols: PFL, RPS18A, PFL1 | Ribosomal protein S13/S18 family | chr1:8067990-8069163 FORWARD LENGTH=152	2	4	5	8
AT1G18540.1	| Symbols: | Ribosomal protein L6 family protein | chr1:6377448-6378548 REVERSE LENGTH=233	4	10	5	8
AT5G26710.1	| Symbols: | Glutamyl/glutaminyl-tRNA synthetase, class Ic | chr5:9305673-9308247 FORWARD LENGTH=719	2	2	5	7
AT5G14240.1	| Symbols: | Thioredoxin superfamily protein | chr5:4596223-4597568 REVERSE LENGTH=256	3	6	5	7
AT5G13780.1	| Symbols: | Acyl-CoA N-acyltransferases (NAT) superfamily protein | chr5:4447610-4448603 REVERSE LENGTH=192	2	3	5	7
AT4G04640.1	| Symbols: ATPC1 | ATPase, F1 complex, gamma subunit protein | chr4:2350761-2351882 REVERSE LENGTH=373	6	12	5	7
AT4G02430.2	| Symbols: SR34b, At-SR34b | RNA-binding (RRM/RBD/RNP motifs) family protein | chr4:1069186-1071313 FORWARD LENGTH=278	7	12	5	7
AT3G59920.1	| Symbols: ATGDI2, GDI2 | RAB GDP dissociation inhibitor 2 | chr3:22135157-22138221 FORWARD LENGTH=444	4	2	5	7
AT3G47370.2	| Symbols: | Ribosomal protein S10p/S20e family protein | chr3:17453671-17454437 REVERSE LENGTH=122	0	4	5	7
AT1G75990.1	| Symbols: | PAM domain (PCI/PINT associated module) protein | chr1:28524623-28526718 REVERSE LENGTH=487	3	2	5	7
AT5G66730.1	| Symbols: | C2H2-like zinc finger protein | chr5:26641914-26643883 REVERSE LENGTH=500	0	0	5	6
AT5G45775.2	| Symbols: | Ribosomal L5P family protein | chr5:18565281-18566496 REVERSE LENGTH=182	2	5	5	6
AT5G11060.1	| Symbols: KNAT4 | KNOTTED1-like homeobox gene 4 | chr5:3510408-3512967 FORWARD LENGTH=393	0	0	5	6
AT4G18730.1	| Symbols: RPL16B | ribosomal protein L16B | chr4:10302238-10303206 FORWARD LENGTH=182	2	5	5	6
AT3G58700.1	| Symbols: | Ribosomal L5P family protein | chr3:21711661-21712816 FORWARD LENGTH=182	2	5	5	6
AT3G52100.1	| Symbols: | RING/FYVE/PHD-type zinc finger family protein | chr3:19319343-19322773 FORWARD LENGTH=696	0	0	5	6
AT3G51120.1	| Symbols: | DNA binding;zinc ion binding;nucleic acid binding;nucleic acid binding | chr3:18986026-18991886 REVERSE LENGTH=1292	0	0	5	6
AT3G19820.1	| Symbols: DWF1, DIM, EVE1, DIM1, CBB1 | cell elongation protein / DWARF1 / DIMINUTO (DIM) | chr3:6879835-6881616 REVERSE LENGTH=561	0	0	5	6
AT2G42740.1	| Symbols: RPL16A | ribosomal protein large subunit 16A | chr2:17791794-17792946 FORWARD LENGTH=182	2	5	5	6
AT2G23390.1	| Symbols: | CONTAINS InterPro DOMAIN/s: Protein of unknown function DUF482 (InterPro:IPR007434), Acyl-CoA N-acyltransferase (InterPro:IPR016181); Has 2165 Blast hits to 2163 proteins in 543 species: Archae - 0; Bacteria - 1044; Metazoa - 0; Fungi - 0; Plants - 33; Viruses - 0; Other Eukaryotes - 1088 (source: NCBI BLink). | chr2:9960568-9963476 REVERSE LENGTH=469	4	4	5	6
AT2G15400.1	| Symbols: RBP36B, NRPE3B | DNA-directed RNA polymerase family protein | chr2:6713022-6714386 FORWARD LENGTH=319	2	0	5	6
AT1G49760.1	| Symbols: PAB8, PABP8 | poly(A) binding protein 8 | chr1:18416740-18419753 FORWARD LENGTH=671	4	6	5	6
AT1G26630.1	| Symbols: FBR12, ATELF5A-2, ELF5A-2 | Eukaryotic translation initiation factor 5A-1 (eIF-5A 1) protein | chr1:9205968-9207098 FORWARD LENGTH=159	4	4	5	6
AT1G18070.3	| Symbols: | Translation elongation factor EF1A/initiation factor IF2gamma family protein | chr1:6214236-6218211 REVERSE LENGTH=543	5	3	5	6
AT5G65010.2	| Symbols: ASN2 | asparagine synthetase 2 | chr5:25969224-25972278 FORWARD LENGTH=579	0	0	5	5
AT5G42950.1	| Symbols: | GYF domain-containing protein | chr5:17224436-17231044 FORWARD LENGTH=1714	6	3	5	5
AT5G41880.1	| Symbols: POLA3, POLA4 | DNA primases;DNA primases | chr5:16761071-16764074 FORWARD LENGTH=451	0	0	5	5
AT5G40760.1	| Symbols: G6PD6 | glucose-6-phosphate dehydrogenase 6 | chr5:16311284-16314556 FORWARD LENGTH=515	2	4	5	5
AT5G25220.1	| Symbols: KNAT3 | KNOTTED1-like homeobox gene 3 | chr5:8736208-8738115 FORWARD LENGTH=431	0	0	5	5
AT5G12410.1	| Symbols: | THUMP domain-containing protein | chr5:4021974-4023950 REVERSE LENGTH=376	2	0	5	5
AT5G10450.4	| Symbols: GRF6 | G-box regulating factor 6 | chr5:3284476-3286261 REVERSE LENGTH=273	2	2	5	5
AT4G38890.1	| Symbols: | FMN-linked oxidoreductases superfamily protein | chr4:18135909-18139100 REVERSE LENGTH=691	0	0	5	5
AT4G00730.1	| Symbols: ANL2, AHDP | Homeobox-leucine zipper family protein / lipid-binding START domain-containing protein | chr4:299741-304103 REVERSE LENGTH=802	0	0	5	5
AT3G62840.1	| Symbols: | Small nuclear ribonucleoprotein family protein | chr3:23235727-23236615 REVERSE LENGTH=109	3	4	5	5
AT3G56190.1	| Symbols: ALPHA-SNAP2, ASNAP | alpha-soluble NSF attachment protein 2 | chr3:20846119-20848356 REVERSE LENGTH=289	0	0	5	5
AT3G22110.1	| Symbols: PAC1 | 20S proteasome alpha subunit C1 | chr3:7792819-7793571 REVERSE LENGTH=250	7	9	5	5
AT3G12380.2	| Symbols: ARP5 | actin-related protein 5 | chr3:3938309-3941785 REVERSE LENGTH=730	0	0	5	5
AT2G47640.1	| Symbols: | Small nuclear ribonucleoprotein family protein | chr2:19537393-19538431 FORWARD LENGTH=109	3	4	5	5
AT2G37600.1	| Symbols: | Ribosomal protein L36e family protein | chr2:15774410-15775203 REVERSE LENGTH=113	2	3	5	5
AT2G17870.1	| Symbols: ATCSP3, CSP3 | cold shock domain protein 3 | chr2:7764276-7765181 REVERSE LENGTH=301	3	5	5	5
AT2G02070.1	| Symbols: AtIDD5, IDD5 | indeterminate(ID)-domain 5 | chr2:505523-509154 FORWARD LENGTH=602	0	0	5	5
AT2G01250.1	| Symbols: | Ribosomal protein L30/L7 family protein | chr2:132943-134264 REVERSE LENGTH=242	0	2	5	5
AT1G50480.1	| Symbols: THFS | 10-formyltetrahydrofolate synthetase | chr1:18702064-18704687 FORWARD LENGTH=634	4	2	5	5
AT1G48410.2	| Symbols: AGO1 | Stabilizer of iron transporter SufD / Polynucleotidyl transferase | chr1:17886285-17891892 REVERSE LENGTH=1050	0	3	5	5
AT1G36370.1	| Symbols: SHM7 | serine hydroxymethyltransferase 7 | chr1:13696240-13698576 REVERSE LENGTH=598	0	0	5	5
AT1G24180.1	| Symbols: IAR4 | Thiamin diphosphate-binding fold (THDP-binding) superfamily protein | chr1:8560777-8563382 REVERSE LENGTH=393	3	3	5	5
AT1G14580.1	| Symbols: | C2H2-like zinc finger protein | chr1:4990070-4992442 FORWARD LENGTH=467	0	0	5	5
AT1G12840.1	| Symbols: DET3, ATVHA-C | vacuolar ATP synthase subunit C (VATC) / V-ATPase C subunit / vacuolar proton pump C subunit (DET3) | chr1:4375584-4378220 FORWARD LENGTH=375	5	6	5	5
AT1G07140.1	| Symbols: SIRANBP | Pleckstrin homology (PH) domain superfamily protein | chr1:2192360-2193688 REVERSE LENGTH=228	6	8	5	5
ATCG01310.1	| Symbols: RPL2.2 | ribosomal protein L2 | chrC:152806-154312 FORWARD LENGTH=274	2	5	5	4
ATCG00830.1	| Symbols: RPL2.1 | ribosomal protein L2 | chrC:84337-85843 REVERSE LENGTH=274	2	5	5	4
AT5G55310.1	| Symbols: TOP1BETA, TOP1 | DNA topoisomerase 1 beta | chr5:22430389-22434590 REVERSE LENGTH=917	0	0	5	4
AT5G48760.1	| Symbols: | Ribosomal protein L13 family protein | chr5:19771315-19772686 REVERSE LENGTH=206	0	0	5	4
AT5G48180.1	| Symbols: NSP5 | nitrile specifier protein 5 | chr5:19541283-19542358 REVERSE LENGTH=326	0	4	5	4
AT5G39850.1	| Symbols: | Ribosomal protein S4 | chr5:15950053-15951171 FORWARD LENGTH=197	3	5	5	4
AT5G15920.1	| Symbols: SMC5 | structural maintenance of chromosomes 5 | chr5:5196210-5199559 FORWARD LENGTH=1053	0	0	5	4
AT4G31180.1	| Symbols: | Class II aminoacyl-tRNA and biotin synthetases superfamily protein | chr4:15156696-15159362 FORWARD LENGTH=558	0	0	5	4
AT4G13430.1	| Symbols: IIL1, ATLEUC1 | isopropyl malate isomerase large subunit 1 | chr4:7804194-7807789 REVERSE LENGTH=509	2	3	5	4
AT4G11560.1	| Symbols: | bromo-adjacent homology (BAH) domain-containing protein | chr4:7000095-7003445 REVERSE LENGTH=587	0	0	5	4
AT3G54340.1	| Symbols: AP3, ATAP3 | K-box region and MADS-box transcription factor family protein | chr3:20119428-20121087 REVERSE LENGTH=232	0	0	5	4
AT3G20050.1	| Symbols: ATTCP-1, TCP-1 | T-complex protein 1 alpha subunit | chr3:6998544-7002266 REVERSE LENGTH=545	0	3	5	4
AT3G18035.1	| Symbols: HON4 | winged-helix DNA-binding transcription factor family protein | chr3:6169384-6171558 REVERSE LENGTH=480	0	0	5	4
AT3G14890.1	| Symbols: | phosphoesterase | chr3:5008751-5013060 FORWARD LENGTH=694	0	0	5	4
AT3G07480.1	| Symbols: | 2Fe-2S ferredoxin-like superfamily protein | chr3:2389026-2389505 FORWARD LENGTH=159	3	3	5	4
AT3G04610.1	| Symbols: FLK | RNA-binding KH domain-containing protein | chr3:1250762-1254272 REVERSE LENGTH=577	2	0	5	4
AT2G30470.1	| Symbols: HSI2, VAL1 | high-level expression of sugar-inducible gene 2 | chr2:12980904-12984724 REVERSE LENGTH=790	0	0	5	4
AT2G19730.1	| Symbols: | Ribosomal L28e protein family | chr2:8511752-8512995 FORWARD LENGTH=143	5	4	5	4
AT1G76880.1	| Symbols: | Duplicated homeodomain-like superfamily protein | chr1:28865594-28867931 FORWARD LENGTH=603	0	0	5	4
AT1G67580.1	| Symbols: | Protein kinase superfamily protein | chr1:25327727-25330965 REVERSE LENGTH=752	0	2	5	4
AT1G66200.3	| Symbols: GSR2, GLN1;2 | glutamine synthase clone F11 | chr1:24655520-24657520 REVERSE LENGTH=365	4	4	5	4
AT1G55110.1	| Symbols: AtIDD7, IDD7 | indeterminate(ID)-domain 7 | chr1:20560406-20562625 REVERSE LENGTH=455	0	0	5	4
AT1G32730.1	| Symbols: | unknown protein; LOCATED IN: chloroplast; EXPRESSED IN: 12 plant structures; EXPRESSED DURING: 6 growth stages; CONTAINS InterPro DOMAIN/s: Protein of unknown function DUF702 (InterPro:IPR007818); Has 120 Blast hits to 118 proteins in 39 species: Archae - 0; Bacteria - 8; Metazoa - 63; Fungi - 4; Plants - 33; Viruses - 0; Other Eukaryotes - 12 (source: NCBI BLink). | chr1:11841077-11…	0	0	5	4
AT1G29030.1	| Symbols: | Apoptosis inhibitory protein 5 (API5) | chr1:10129201-10133697 REVERSE LENGTH=556	0	0	5	4
AT1G19920.1	| Symbols: APS2, ASA1 | Pseudouridine synthase/archaeosine transglycosylase-like family protein | chr1:6914835-6916657 REVERSE LENGTH=476	5	2	5	4
AT1G14440.1	| Symbols: AtHB31, HB31, ZHD4 | homeobox protein 31 | chr1:4939076-4940014 REVERSE LENGTH=312	0	0	5	4
AT1G02065.1	| Symbols: SPL8 | squamosa promoter binding protein-like 8 | chr1:365625-367149 FORWARD LENGTH=333	0	0	5	4
AT5G66190.1	| Symbols: ATLFNR1, FNR1 | ferredoxin-NADP(+)-oxidoreductase 1 | chr5:26451203-26453012 REVERSE LENGTH=360	2	4	5	3
AT5G64910.1	| Symbols: | unknown protein; BEST Arabidopsis thaliana protein match is: unknown protein (TAIR:AT5G10010.1); Has 1807 Blast hits to 1807 proteins in 277 species: Archae - 0; Bacteria - 0; Metazoa - 736; Fungi - 347; Plants - 385; Viruses - 0; Other Eukaryotes - 339 (source: NCBI BLink). | chr5:25940900-25944114 FORWARD LENGTH=487	0	0	5	3
AT5G62670.1	| Symbols: AHA11, HA11 | H(+)-ATPase 11 | chr5:25159495-25164957 FORWARD LENGTH=956	0	0	5	3
AT5G55670.1	| Symbols: | RNA-binding (RRM/RBD/RNP motifs) family protein | chr5:22544669-22546801 REVERSE LENGTH=710	2	2	5	3
AT5G51410.1	| Symbols: | LUC7 N_terminus domain-containing protein | chr5:20881821-20883577 REVERSE LENGTH=334	0	0	5	3
AT5G49910.1	| Symbols: CPHSC70-2EAT SHOCK PROTEIN 70-2, HSC70-7, cpHsc70-2 | chloroplast heat shock protein 70-2 | chr5:20303470-20306295 FORWARD LENGTH=718	2	4	5	3
AT5G40270.1	| Symbols: | HD domain-containing metal-dependent phosphohydrolase family protein | chr5:16093394-16097093 REVERSE LENGTH=473	2	3	5	3
AT5G35790.1	| Symbols: G6PD1 | glucose-6-phosphate dehydrogenase 1 | chr5:13956879-13959686 REVERSE LENGTH=576	0	0	5	3
AT5G20890.1	| Symbols: | TCP-1/cpn60 chaperonin family protein | chr5:7087020-7089906 REVERSE LENGTH=527	3	3	5	3
AT5G19960.1	| Symbols: | RNA-binding (RRM/RBD/RNP motifs) family protein | chr5:6744029-6746133 FORWARD LENGTH=337	3	13	5	3
AT5G13310.1	| Symbols: | unknown protein; FUNCTIONS IN: molecular_function unknown; INVOLVED IN: biological_process unknown; LOCATED IN: chloroplast; EXPRESSED IN: 13 plant structures; EXPRESSED DURING: 7 growth stages; BEST Arabidopsis thaliana protein match is: unknown protein (TAIR:AT5G13970.1); Has 1807 Blast hits to 1807 proteins in 277 species: Archae - 0; Bacteria - 0; Metazoa - 736; Fungi - 347; Plan…	0	0	5	3
AT5G05010.1	| Symbols: | clathrin adaptor complexes medium subunit family protein | chr5:1477137-1479872 FORWARD LENGTH=527	0	0	5	3
AT5G01400.1	| Symbols: ESP4 | HEAT repeat-containing protein | chr5:162803-171072 REVERSE LENGTH=1467	0	0	5	3
AT4G32420.1	| Symbols: | Cyclophilin-like peptidyl-prolyl cis-trans isomerase family protein | chr4:15647550-15652103 REVERSE LENGTH=837	7	8	5	3
AT4G27500.1	| Symbols: PPI1 | proton pump interactor 1 | chr4:13743614-13745900 FORWARD LENGTH=612	2	0	5	3
AT4G24280.1	| Symbols: cpHsc70-1 | chloroplast heat shock protein 70-1 | chr4:12590094-12593437 FORWARD LENGTH=718	2	4	5	3
AT4G24200.1	| Symbols: | Transcription elongation factor (TFIIS) family protein | chr4:12556927-12559929 REVERSE LENGTH=1000	0	0	5	3
AT4G16143.1	| Symbols: IMPA-2 | importin alpha isoform 2 | chr4:9134450-9137134 REVERSE LENGTH=535	0	0	5	3
AT4G11380.2	| Symbols: | Adaptin family protein | chr4:6920608-6925444 FORWARD LENGTH=916	0	0	5	3
AT4G09980.1	| Symbols: EMB1691 | Methyltransferase MT-A70 family protein | chr4:6247978-6252030 REVERSE LENGTH=963	3	0	5	3
AT3G57290.1	| Symbols: EIF3E, TIF3E1, ATEIF3E-1, INT-6, ATINT6, INT6 | eukaryotic translation initiation factor 3E | chr3:21196786-21199073 REVERSE LENGTH=441	0	0	5	3
AT3G54350.1	| Symbols: emb1967 | Forkhead-associated (FHA) domain-containing protein | chr3:20122298-20126031 REVERSE LENGTH=702	0	0	5	3
AT3G53020.1	| Symbols: STV1, RPL24B, RPL24 | Ribosomal protein L24e family protein | chr3:19660749-19661912 REVERSE LENGTH=163	0	2	5	3
AT3G20550.1	| Symbols: DDL | SMAD/FHA domain-containing protein | chr3:7174695-7177600 REVERSE LENGTH=314	2	4	5	3
AT3G17820.1	| Symbols: ATGSKB6, GLN1.3, GLN1;3 | glutamine synthetase 1.3 | chr3:6097503-6099408 FORWARD LENGTH=354	5	6	5	3
AT3G13350.1	| Symbols: | HMG (high mobility group) box protein with ARID/BRIGHT DNA-binding domain | chr3:4335721-4337804 REVERSE LENGTH=319	0	0	5	3
AT3G11100.1	| Symbols: | sequence-specific DNA binding transcription factors | chr3:3476490-3477320 REVERSE LENGTH=249	0	0	5	3
AT3G05675.2	| Symbols: | BTB/POZ domain-containing protein | chr3:1658425-1659859 REVERSE LENGTH=441	0	0	5	3
AT2G45810.1	| Symbols: | DEA(D/H)-box RNA helicase family protein | chr2:18859836-18862318 FORWARD LENGTH=528	2	2	5	3
AT2G43410.2	| Symbols: FPA | RNA binding | chr2:18026397-18030989 REVERSE LENGTH=901	3	0	5	3
AT2G37630.1	| Symbols: ATPHAN, AS1, ATMYB91, MYB91 | myb-like HTH transcriptional regulator family protein | chr2:15781798-15782901 REVERSE LENGTH=367	0	0	5	3
AT2G32910.1	| Symbols: | DCD (Development and Cell Death) domain protein | chr2:13959685-13961989 FORWARD LENGTH=691	2	2	5	3
AT2G27020.1	| Symbols: PAG1 | 20S proteasome alpha subunit G1 | chr2:11528515-11530858 REVERSE LENGTH=249	2	4	5	3
AT2G19540.1	| Symbols: | Transducin family protein / WD-40 repeat family protein | chr2:8461804-8464347 FORWARD LENGTH=469	0	0	5	3
AT2G19480.1	| Symbols: NFA02, NFA2, NAP1;2 | nucleosome assembly protein 1;2 | chr2:8438601-8441040 FORWARD LENGTH=379	3	0	5	3
AT2G02080.1	| Symbols: AtIDD4, IDD4 | indeterminate(ID)-domain 4 | chr2:518328-521170 REVERSE LENGTH=516	0	0	5	3
AT1G67320.3	| Symbols: | DNA primase, large subunit family | chr1:25205520-25208966 REVERSE LENGTH=490	0	0	5	3
AT1G62390.1	| Symbols: Phox2 | Octicosapeptide/Phox/Bem1p (PB1) domain-containing protein / tetratricopeptide repeat (TPR)-containing protein | chr1:23084632-23086887 REVERSE LENGTH=751	2	0	5	3
AT1G58025.2	| Symbols: | DNA-binding bromodomain-containing protein | chr1:21457755-21461757 REVERSE LENGTH=582	0	0	5	3
AT1G43190.1	| Symbols: PTB3 | polypyrimidine tract-binding protein 3 | chr1:16275432-16278185 REVERSE LENGTH=432	0	3	5	3
AT1G32750.1	| Symbols: HAF01, HAF1, HAC13, GTD1, TAF1 | HAC13 protein (HAC13) | chr1:11846385-11856261 REVERSE LENGTH=1919	2	0	5	3
AT1G29150.1	| Symbols: ATS9, RPN6 | non-ATPase subunit 9 | chr1:10181240-10182499 FORWARD LENGTH=419	2	0	5	3
AT1G20020.1	| Symbols: ATLFNR2, FNR2 | ferredoxin-NADP(+)-oxidoreductase 2 | chr1:6942851-6944868 FORWARD LENGTH=369	2	4	5	3
AT1G14850.1	| Symbols: NUP155 | nucleoporin 155 | chr1:5116921-5123259 REVERSE LENGTH=1464	0	0	5	3
AT1G02050.1	| Symbols: LAP6 | Chalcone and stilbene synthase family protein | chr1:359164-360441 REVERSE LENGTH=395	4	4	5	3
AT5G64220.1	| Symbols: | Calmodulin-binding transcription activator protein with CG-1 and Ankyrin domains | chr5:25686434-25691903 FORWARD LENGTH=1050	0	0	5	2
AT5G43060.1	| Symbols: | Granulin repeat cysteine protease family protein | chr5:17269784-17272117 REVERSE LENGTH=463	0	2	5	2
AT5G38840.1	| Symbols: | SMAD/FHA domain-containing protein | chr5:15551329-15554846 FORWARD LENGTH=735	2	0	5	2
AT5G23080.1	| Symbols: TGH | SWAP (Suppressor-of-White-APricot)/surp domain-containing protein | chr5:7743226-7748889 REVERSE LENGTH=930	0	0	5	2
AT5G22760.1	| Symbols: | PHD finger family protein | chr5:7571635-7577662 FORWARD LENGTH=1566	0	0	5	2
AT5G22010.1	| Symbols: AtRFC1, RFC1 | replication factor C1 | chr5:7280632-7287037 REVERSE LENGTH=956	0	0	5	2
AT5G11880.1	| Symbols: | Pyridoxal-dependent decarboxylase family protein | chr5:3827806-3829942 REVERSE LENGTH=489	3	3	5	2
AT5G06850.1	| Symbols: | C2 calcium/lipid-binding plant phosphoribosyltransferase family protein | chr5:2127200-2129584 REVERSE LENGTH=794	6	12	5	2
AT4G26630.1	| Symbols: | DEK domain-containing chromatin associated protein | chr4:13430873-13434877 REVERSE LENGTH=763	0	0	5	2
AT4G16130.1	| Symbols: ARA1, ISA1, ATISA1 | arabinose kinase | chr4:9120875-9127656 FORWARD LENGTH=1039	0	0	5	2
AT4G13460.1	| Symbols: SDG22, SUVH9, SET22 | SU(VAR)3-9 homolog 9 | chr4:7824653-7826605 REVERSE LENGTH=650	0	0	5	2
AT3G59970.3	| Symbols: MTHFR1 | methylenetetrahydrofolate reductase 1 | chr3:22151303-22154323 FORWARD LENGTH=592	2	3	5	2
AT3G53110.1	| Symbols: LOS4 | P-loop containing nucleoside triphosphate hydrolases superfamily protein | chr3:19687968-19690423 FORWARD LENGTH=496	3	3	5	2
AT3G26618.1	| Symbols: ERF1-3 | eukaryotic release factor 1-3 | chr3:9788854-9790161 FORWARD LENGTH=435	2	0	5	2
AT3G12980.1	| Symbols: HAC5, ATHPCAT4 | histone acetyltransferase of the CBP family 5 | chr3:4146919-4154495 FORWARD LENGTH=1670	0	0	5	2
AT3G10650.1	| Symbols: | BEST Arabidopsis thaliana protein match is: nucleoporin-related (TAIR:AT5G20200.1); Has 61042 Blast hits to 31782 proteins in 2093 species: Archae - 202; Bacteria - 16480; Metazoa - 16017; Fungi - 12552; Plants - 1653; Viruses - 629; Other Eukaryotes - 13509 (source: NCBI BLink). | chr3:3325562-3330819 REVERSE LENGTH=1309	0	0	5	2
AT2G44530.1	| Symbols: | Phosphoribosyltransferase family protein | chr2:18383732-18385974 FORWARD LENGTH=394	0	2	5	2
AT2G36200.2	| Symbols: | P-loop containing nucleoside triphosphate hydrolases superfamily protein | chr2:15180078-15185189 REVERSE LENGTH=1040	0	0	5	2
AT2G35340.1	| Symbols: MEE29 | helicase domain-containing protein | chr2:14872728-14879615 FORWARD LENGTH=1044	2	2	5	2
AT2G26250.1	| Symbols: FDH, KCS10 | 3-ketoacyl-CoA synthase 10 | chr2:11170799-11173059 REVERSE LENGTH=550	0	0	5	2
AT2G19940.1	| Symbols: | oxidoreductases, acting on the aldehyde or oxo group of donors, NAD or NADP as acceptor;copper ion binding | chr2:8613168-8615649 FORWARD LENGTH=401	0	0	5	2
AT1G69120.1	| Symbols: AP1, AGL7 | K-box region and MADS-box transcription factor family protein | chr1:25982576-25986102 REVERSE LENGTH=256	0	0	5	2
AT1G66260.1	| Symbols: | RNA-binding (RRM/RBD/RNP motifs) family protein | chr1:24695895-24697883 REVERSE LENGTH=295	0	3	5	2
AT1G55250.1	| Symbols: HUB2 | histone mono-ubiquitination 2 | chr1:20607214-20612302 FORWARD LENGTH=900	0	0	5	2
AT1G52980.1	| Symbols: | GTP-binding family protein | chr1:19737493-19740201 FORWARD LENGTH=576	0	0	5	2
AT1G29900.1	| Symbols: CARB | carbamoyl phosphate synthetase B | chr1:10468164-10471976 FORWARD LENGTH=1187	4	5	5	2
AT1G16710.1	| Symbols: HAC12 | histone acetyltransferase of the CBP family 12 | chr1:5714692-5721782 FORWARD LENGTH=1706	0	0	5	2
AT1G11650.2	| Symbols: ATRBP45B, RBP45B | RNA-binding (RRM/RBD/RNP motifs) family protein | chr1:3914895-3917941 FORWARD LENGTH=405	0	0	5	2
AT1G05490.1	| Symbols: chr31 | chromatin remodeling 31 | chr1:1618795-1623195 REVERSE LENGTH=1410	0	0	5	2
AT1G05190.1	| Symbols: emb2394 | Ribosomal protein L6 family | chr1:1502515-1503738 REVERSE LENGTH=223	2	5	5	2
AT5G64390.3	| Symbols: HEN4 | RNA-binding KH domain-containing protein | chr5:25743442-25747380 FORWARD LENGTH=866	0	2	5	0
AT5G60640.1	| Symbols: ATPDIL1-4, PDI2, ATPDI2, PDIL1-4 | PDI-like 1-4 | chr5:24371141-24373993 REVERSE LENGTH=597	0	3	5	0
AT5G36230.1	| Symbols: | ARM repeat superfamily protein | chr5:14273519-14276773 FORWARD LENGTH=411	0	0	5	0
AT5G28060.1	| Symbols: | Ribosomal protein S24e family protein | chr5:10069791-10070792 REVERSE LENGTH=133	0	0	5	0
AT5G16780.1	| Symbols: DOT2, MDF | SART-1 family | chr5:5517784-5521566 REVERSE LENGTH=820	2	0	5	0
AT5G04800.1	| Symbols: | Ribosomal S17 family protein | chr5:1389217-1389642 FORWARD LENGTH=141	0	3	5	0
AT4G38970.1	| Symbols: FBA2 | fructose-bisphosphate aldolase 2 | chr4:18163714-18165659 REVERSE LENGTH=398	5	10	5	0
[truncated: 1,223 more rows]
